# Supplementary material for: A MicroRNA Next-Generation-Sequencing Discovery Assay (miND) for Genome-Scale Analysis and Absolute Quantitation of Circulating MicroRNA Biomarkers
Source: Int J Mol Sci. 2022 Jan 22;23(3):1226. doi: 10.3390/ijms23031226 (PMC8835905; doi:10.3390/ijms23031226)
Supplement: Supplementary file 1 [file ijms-23-01226-s001.zip]

Archive with 3 entries (2 files):
- ijms-1531533-supplementary-/
- ijms-1531533-supplementary-/Supplementary_Figures-Khamina-et-al.pdf
- ijms-1531533-supplementary-/Table_S2-Khamina-et-al.xlsx
