# Supplementary material for: A MicroRNA Next-Generation-Sequencing Discovery Assay (miND) for Genome-Scale Analysis and Absolute Quantitation of Circulating MicroRNA Biomarkers
Source: Int J Mol Sci. 2022 Jan 22;23(3):1226. doi: 10.3390/ijms23031226 (PMC8835905; doi:10.3390/ijms23031226)
Supplement: Supplementary file 1 [file ijms-23-01226-s001.zip › ijms-1531533-supplementary-/Table_S2-Khamina-et-al.xlsx]

## Sheet: Sheet1
microRNA ID	Plasma1	Plasma2	Plasma3	Serum1	Serum2	Serum3	CSF1	CSF2	CSF3	SF1	SF2	SF3	EV1	EV2	EV3
hsa-let-7a-2-3p	0	0	0	0	0	0	0	0	0	0	0	0	4.56	0	2.76
hsa-let-7a-3p	271.52	272.46	244.54	1707.12	2297.64	1023.2	117.23	66.57	134.55	353.38	610.25	230.96	113.14	131.25	142.44
hsa-let-7a-5p	277.95	314.38	159.42	1431.05	2318.62	761.45	19.84	47.85	226.44	145.28	163.14	18.41	305.24	302.75	354.73
hsa-let-7b-3p	3.21	8.38	3.1	61.97	157.37	118.98	14.43	10.4	6.56	23.56	12.08	6.69	5.32	10.54	8.27
hsa-let-7b-5p	509.31	704.21	405.51	2766.32	5214.28	951.82	70.34	62.41	269.11	353.38	187.3	167.36	638.58	971.47	757.24
hsa-let-7c-5p	83.55	67.07	43.34	259.17	293.76	1094.59	59.52	87.37	95.17	23.56	0	1.67	255.89	337.24	317.97
hsa-let-7d-3p	106.04	145.31	167.16	1701.48	2360.59	1047	64.93	24.96	26.25	321.97	990.9	274.48	20.5	54.61	31.25
hsa-let-7d-5p	62.66	79.64	74.29	259.17	535.07	23.8	0	0	0	19.63	6.04	0	16.7	2.87	5.51
hsa-let-7e-3p	6.43	5.59	4.64	45.07	20.98	23.8	5.41	6.24	16.41	7.85	6.04	0	9.11	13.41	5.51
hsa-let-7e-5p	56.23	50.3	13.93	174.66	398.68	237.95	10.82	18.72	45.95	106.01	30.21	0	287.78	369.81	298.67
hsa-let-7f-1-3p	0	0	0	11.27	20.98	0	0	6.24	0	0	0	0	0	0	0
hsa-let-7f-2-3p	30.53	65.67	26.31	360.58	377.69	261.75	1.8	0	6.56	35.34	30.21	15.06	21.26	11.5	21.14
hsa-let-7f-5p	7411.44	8574.85	5106.02	34886	77500.7	18703.2	272.33	680.27	1512.91	3765.5	3395.66	294.56	6053.23	6818.49	6733.4
hsa-let-7g-3p	11.25	0	1.55	61.97	52.46	47.59	0	0	0	15.71	6.04	3.35	0.76	0.96	3.68
hsa-let-7g-5p	1972.96	2625.41	1606.56	11239.9	19115.5	4354.57	46.89	124.82	147.68	502.59	743.18	175.73	631.75	683.09	638.69
hsa-let-7i-3p	51.41	15.37	1.55	146.49	356.71	71.39	0	16.64	0	39.26	78.55	5.02	2.28	1.92	0.92
hsa-let-7i-5p	22152.4	22850.4	13528.9	150694	276850	74789.1	706.98	1603.93	4834.1	11610.6	9528.38	9357.29	18780	19877.8	18948.5
hsa-miR-1-3p	4.82	2.79	1.55	101.41	73.44	71.39	0	10.4	13.13	0	0	3.35	1.52	3.83	1.84
hsa-miR-100-3p	0	0	0	0	0	0	3.61	0	0	0	0	0	18.22	8.62	6.43
hsa-miR-100-5p	5342.08	4311.88	3123.35	7234.11	23521.9	4568.73	4571.9	5901.88	4752.05	17567.1	2295.99	567.36	28284.3	31638.9	32456.7
hsa-miR-101-2-5p	0	0	4.64	11.27	31.47	0	0	0	0	0	0	0	1.52	0.96	0
hsa-miR-101-3p	52813.5	44532.8	33730.1	197451	316224	91898	2588.04	3170.41	3245.7	6203.84	24373.8	11800.8	3933.99	4145.51	4293.49
hsa-miR-101-5p	25.71	46.11	75.84	400.02	807.85	214.16	0	16.64	13.13	66.75	193.35	20.08	1.52	11.5	2.76
hsa-miR-10392-5p	0	0	0	5.63	0	0	0	0	0	0	0	0	0	0.96	0
hsa-miR-10393-3p	0	0	0	0	10.49	0	0	0	0	7.85	0	5.02	0	0	0
hsa-miR-10394-3p	0	0	0	11.27	31.47	0	5.41	0	0	11.78	0	0	3.8	6.71	0
hsa-miR-10395-3p	0	0	0	39.44	10.49	47.59	0	0	3.28	0	0	0	0	2.87	3.68
hsa-miR-10396a-5p	16.07	4.19	9.29	563.4	629.49	452.11	0	2.08	0	7.85	0	0	8.35	8.62	7.35
hsa-miR-10396b-5p	16.07	4.19	9.29	563.4	660.96	452.11	5.41	2.08	0	7.85	0	0	12.91	8.62	7.35
hsa-miR-10398-3p	0	0	0	0	0	0	0	0	0	0	24.17	0	0	0	0
hsa-miR-10399-3p	46.59	19.56	7.74	61.97	178.36	23.8	1.8	0	0	0	6.04	20.08	0	0	0
hsa-miR-10399-5p	65.87	50.3	37.15	276.07	535.07	118.98	0	0	0	27.49	84.59	55.23	0	7.66	5.51
hsa-miR-103a-1-5p	57.84	11.18	20.12	191.56	335.73	142.77	0	0	0	11.78	6.04	10.04	3.8	0	2.76
hsa-miR-103a-2-5p	159.06	39.12	30.95	439.46	860.3	380.73	0	6.24	9.85	35.34	72.51	50.21	12.15	23.95	12.87
hsa-miR-103a-3p	109706	77033.9	55496	387887	650001	176396	1554.63	1470.79	5615.16	16349.9	29032.2	7589.93	15871.9	16630	17491
hsa-miR-10400-5p	0	0	0	84.51	83.93	71.39	0	0	36.1	3.93	6.04	1.67	24.3	11.5	14.7
hsa-miR-10401-3p	4.82	11.18	7.74	5.63	41.97	0	0	0	9.85	58.9	0	0	0	6.71	9.19
hsa-miR-105-5p	0	0	0	0	0	0	0	0	0	0	0	0	0	0	2.76
hsa-miR-10522-5p	0	0	0	22.54	0	0	0	0	0	0	0	0	0	0	0
hsa-miR-10526-3p	0	0	0	0	0	0	0	0	0	0	0	0	0	4.79	0
hsa-miR-10527-5p	32.13	41.92	40.24	236.63	346.22	190.36	0	0	0	47.12	145.01	18.41	22.78	19.16	13.78
hsa-miR-106a-3p	22.49	12.58	1.55	39.44	52.46	0	0	0	0	0	0	0	0	0	0
hsa-miR-106a-5p	255.46	297.61	218.23	738.06	2171.74	356.93	0	0	6.56	19.63	24.17	18.41	23.54	21.08	17.46
hsa-miR-106b-3p	2694.34	2590.48	1673.12	11859.7	15422.5	4425.95	52.3	14.56	72.2	314.12	990.9	915.48	409.27	275.92	333.59
hsa-miR-106b-5p	216.9	178.85	126.92	1036.66	1846.5	523.5	0	0	13.13	19.63	138.97	23.43	37.21	26.83	37.68
hsa-miR-107	64183.7	44400.1	32347.9	193569	330283	85116.3	988.32	1033.92	1617.93	3957.89	8869.79	5057.72	4805.68	4639.87	4851.32
hsa-miR-10a-3p	94.79	54.49	44.88	467.63	493.1	166.57	46.89	22.88	49.23	23.56	0	0	306	311.37	310.62
hsa-miR-10a-5p	526.98	459.69	357.53	1763.46	2591.4	1713.27	140.67	147.7	144.4	200.25	60.42	23.43	1554.31	1571.21	1686.34
hsa-miR-10b-3p	115.68	131.34	52.62	433.82	409.17	261.75	0	39.53	32.82	98.16	6.04	10.04	220.96	249.09	323.48
hsa-miR-10b-5p	526.98	522.57	369.91	2236.72	3315.31	1499.11	48.69	74.89	239.57	412.28	42.29	53.56	1686.43	1827.97	1841.64
hsa-miR-11400	149.42	160.68	97.51	371.85	1038.66	166.57	0	0	0	0	0	0	0	0	0
hsa-miR-11401	36.95	1.4	1.55	5.63	31.47	0	0	0	0	0	0	0	0	0	0
hsa-miR-1179	28.92	37.73	4.64	185.92	209.83	47.59	0	0	0	0	18.13	0	33.41	18.2	5.51
hsa-miR-1180-3p	89.97	29.34	20.12	309.87	566.54	142.77	37.87	95.69	13.13	11.78	18.13	16.74	64.54	76.64	72.6
hsa-miR-1180-5p	0	0	0	0	0	0	0	4.16	0	0	0	0	6.07	2.87	1.84
hsa-miR-1182	0	0	0	0	0	0	0	0	0	0	0	0	3.04	0	0
hsa-miR-1185-1-3p	0	0	1.55	0	31.47	0	0	0	0	0	0	0	6.07	2.87	2.76
hsa-miR-1185-2-3p	0	0	1.55	0	10.49	0	0	0	0	0	0	0	5.32	0	0
hsa-miR-1185-5p	1.61	11.18	6.19	0	62.95	47.59	0	0	3.28	0	0	0	8.35	40.24	37.68
hsa-miR-1197	0	0	0	5.63	136.39	0	0	0	0	0	0	0	0.76	9.58	3.68
hsa-miR-12124	0	0	0	5.63	0	0	0	0	0	0	0	0	0	0	0
hsa-miR-12125	0	0	0	0	0	0	0	0	0	0	0	0	0.76	0	0
hsa-miR-12135	1.61	0	0	16.9	0	0	0	0	19.69	0	0	0	0	0	0
hsa-miR-12136	69.09	26.55	46.43	309.87	209.83	95.18	0	0	3.28	82.46	54.38	0	24.3	18.2	14.7
hsa-miR-122-3p	661.94	433.14	450.39	174.66	818.34	214.16	0	0	0	0	0	0	0	0	0
hsa-miR-122-5p	1715.89	1134.56	837.33	2535.32	20322	3045.82	0	0	0	0	0	0	0	0	2.76
hsa-miR-1224-5p	0	0	0	11.27	41.97	0	3.61	0	0	0	0	0	0	0.96	0
hsa-miR-1225-5p	0	0	0	0	0	0	0	0	0	0	0	0	0	0	2.76
hsa-miR-1226-3p	30.53	9.78	0	0	0	0	0	0	13.13	0	0	1.67	3.04	0	0
hsa-miR-1226-5p	0	0	0	0	0	0	0	0	0	19.63	0	0	0	0.96	1.84
hsa-miR-1228-3p	0	0	0	0	0	0	0	0	0	15.71	6.04	0	0	4.79	0
hsa-miR-1228-5p	9.64	5.59	0	0	31.47	0	0	0	0	39.26	0	5.02	0	0	0
hsa-miR-1229-3p	1.61	0	0	0	20.98	0	0	0	0	0	0	0	0	2.87	0
hsa-miR-1229-5p	0	0	0	0	10.49	0	0	0	0	0	0	0	0	0	0
hsa-miR-122b-5p	19.28	5.59	13.93	0	31.47	0	0	0	0	0	0	0	0	0	0
hsa-miR-1233-3p	0	0	0	0	0	0	0	0	0	0	6.04	0	0	0	0
hsa-miR-1234-3p	6.43	5.59	0	5.63	41.97	0	0	0	0	0	0	0	0	4.79	4.59
hsa-miR-1236-5p	0	0	0	0	0	0	0	0	0	0	0	0	1.52	0	0
hsa-miR-1237-3p	0	0	0	0	0	0	0	0	0	3.93	0	0	0	0	0
hsa-miR-124-3p	14.46	25.15	3.1	28.17	83.93	0	1287.71	2313.32	1453.84	0	0	0	5.32	0	0
hsa-miR-124-5p	0	0	0	0	0	0	9.02	22.88	9.85	0	0	0	0	0	0
hsa-miR-1243	0	0	0	0	0	0	0	0	0	0	0	0	0	0	1.84
hsa-miR-1245a	0	0	0	0	0	0	0	0	0	0	0	0	0	0	0.92
hsa-miR-1245b-3p	0	0	0	0	0	0	0	0	0	0	0	0	2.28	0	0
hsa-miR-1245b-5p	0	0	0	0	0	0	0	0	0	0	0	0	5.32	0	0
hsa-miR-1246	496.45	271.06	267.76	9414.49	10187.2	3831.07	497.77	855.01	571.03	4766.75	3033.13	282.84	1353.85	1189.91	1372.04
hsa-miR-1247-3p	0	0	0	0	0	0	0	0	9.85	0	0	0	0	0	0
hsa-miR-1247-5p	78.73	27.94	21.67	56.34	20.98	95.18	5.41	4.16	118.14	0	0	6.69	0	0	0.92
hsa-miR-1248	0	0	0	0	0	0	0	0	0	0	0	0	0	0	5.51
hsa-miR-1249-3p	0	1.4	0	5.63	20.98	0	0	0	0	0	0	0	0	0	0
hsa-miR-1249-5p	0	0	0	0	0	0	0	0	0	3.93	12.08	0	0.76	0	0
hsa-miR-1250-5p	12.85	12.58	1.55	140.85	451.13	71.39	0	0	3.28	3.93	18.13	15.06	0	0	2.76
hsa-miR-1251-3p	0	0	0	0	0	0	0	0	0	0	0	0	0	1.92	0
hsa-miR-1251-5p	0	0	0	0	0	0	1.8	0	0	0	0	0	0	0	0
hsa-miR-1252-5p	0	2.79	0	0	0	0	0	0	0	0	0	0	0	0	0.92
hsa-miR-1255a	0	2.79	0	0	0	0	0	0	0	0	6.04	0	0	0	0
hsa-miR-1255b-5p	0	6.99	0	11.27	10.49	0	0	0	0	0	0	0	0	0	0
hsa-miR-1256	0	0	0	0	31.47	0	0	0	0	0	0	0	0	0	0
hsa-miR-1258	0	0	0	5.63	10.49	0	0	0	0	0	0	0	0	0	0
hsa-miR-125a-3p	25.71	25.15	20.12	343.68	451.13	261.75	10.82	31.2	13.13	133.5	344.4	65.27	55.43	83.35	62.49
hsa-miR-125a-5p	1527.92	1472.69	1132.95	5943.92	11614.1	6377.18	322.83	613.7	1256.93	1908.27	1444.06	438.49	3499.67	3866.72	3698.91
hsa-miR-125b-1-3p	9.64	2.79	0	16.9	10.49	0	14.43	62.41	16.41	113.87	0	13.39	173.88	242.39	161.74
hsa-miR-125b-2-3p	115.68	108.98	69.65	236.63	828.83	71.39	119.03	114.42	173.94	102.09	6.04	16.74	474.57	461.78	540.36
hsa-miR-125b-5p	687.64	660.89	512.3	1064.83	2864.18	2379.54	1009.97	1391.74	1601.52	2261.65	163.14	302.93	5589.29	6827.12	6895.14
hsa-miR-126-3p	44299.9	38960.6	26232.8	100861	248890	79357.8	43.28	24.96	2218.5	710.69	392.74	401.67	49758.4	55621.9	52733.2
hsa-miR-126-5p	18873.2	18140.3	12733.3	69259.3	165210	45996.6	34.27	43.69	600.57	424.06	471.28	410.04	15842.3	18501	16552.8
hsa-miR-1260a	4.82	54.49	49.53	45.07	94.42	0	1.8	8.32	78.76	35.34	6.04	10.04	54.67	38.32	59.73
hsa-miR-1260b	46.59	72.66	126.92	163.39	241.3	118.98	5.41	4.16	85.33	35.34	30.21	3.35	56.95	45.03	56.98
hsa-miR-1261	0	0	0	5.63	0	0	0	0	0	0	0	0	0	2.87	0
hsa-miR-1262	0	0	0	73.24	10.49	47.59	0	0	0	0	0	0	0	0.96	5.51
hsa-miR-1264	0	0	0	0	0	0	64.93	118.58	62.35	0	0	0	0	0	0
hsa-miR-1266-3p	0	0	0	0	10.49	0	0	0	0	0	0	0	0	0	0
hsa-miR-1266-5p	0	0	0	0	0	0	0	0	0	0	0	0	6.83	0	0
hsa-miR-1267	0	0	0	0	0	0	0	0	0	0	0	1.67	0	0	0
hsa-miR-1268a	0	0	0	5.63	10.49	0	0	0	0	0	0	0	0	0	0
hsa-miR-1268b	0	0	0	0	20.98	0	0	0	0	0	0	0	0	0	0
hsa-miR-1269a	0	0	0	0	0	0	0	0	0	0	0	0	0	0	1.84
hsa-miR-127-3p	261.88	304.6	256.93	264.8	2675.33	356.93	30.66	43.69	229.73	168.84	66.46	31.8	3718.35	3632	3732.91
hsa-miR-127-5p	6.43	1.4	0	5.63	52.46	71.39	0	2.08	22.97	3.93	0	0	46.32	65.15	45.95
hsa-miR-1270	19.28	0	0	16.9	10.49	23.8	0	0	0	11.78	6.04	1.67	0	2.87	0
hsa-miR-1271-3p	0	0	0	0	0	0	0	0	0	0	0	0	0	0	1.84
hsa-miR-1271-5p	64.27	19.56	38.69	90.14	157.37	0	0	0	19.69	7.85	18.13	1.67	84.28	71.85	64.33
hsa-miR-1273c	32.13	0	7.74	16.9	94.42	0	0	0	0	0	0	0	0	2.87	0
hsa-miR-1273h-3p	0	0	0	11.27	62.95	0	0	0	0	0	12.08	16.74	0	0	0
hsa-miR-1273h-5p	20.89	2.79	0	366.21	272.78	166.57	0	0	0	3.93	18.13	16.74	3.8	0	1.84
hsa-miR-1277-3p	0	4.19	1.55	5.63	10.49	0	0	0	3.28	0	0	0	0	0	0.92
hsa-miR-1277-5p	194.4	135.53	29.41	377.48	639.98	166.57	0	0	6.56	11.78	54.38	1.67	10.63	21.08	24.81
hsa-miR-1278	0	9.78	0	5.63	20.98	0	0	0	0	0	0	0	0	0	0
hsa-miR-128-1-5p	1.61	9.78	0	50.71	41.97	0	0	0	16.41	0	0	15.06	4.56	0	0
hsa-miR-128-3p	4227.07	4155.39	2344.84	18079.7	26029.4	9708.54	631.23	1006.88	767.94	706.77	2616.23	1504.6	954.45	1050.99	1053.16
hsa-miR-1281	0	0	0	0	0	0	0	0	0	0	0	0	0	0	0.92
hsa-miR-1283	0	0	0	0	0	0	0	0	0	0	0	0	4.56	0	0
hsa-miR-1284	9.64	0	1.55	11.27	0	0	0	0	0	0	0	0	0	0	0
hsa-miR-1285-3p	126.92	88.03	43.34	445.09	629.49	237.95	0	0	0	47.12	0	0	13.67	4.79	9.19
hsa-miR-1285-5p	19.28	23.75	17.03	101.41	73.44	23.8	0	0	9.85	43.19	18.13	1.67	6.83	6.71	6.43
hsa-miR-1286	0	0	0	5.63	0	0	0	0	0	0	0	0	0	0	0
hsa-miR-1287-3p	0	0	0	0	0	0	0	0	0	0	0	0	0.76	0	0
hsa-miR-1287-5p	17.67	40.52	38.69	73.24	346.22	47.59	0	0	0	0	0	0	3.8	10.54	8.27
hsa-miR-1288-3p	0	0	0	0	10.49	0	0	0	0	0	0	0	0	0	0
hsa-miR-129-1-3p	0	1.4	0	5.63	0	0	19.84	4.16	16.41	0	0	0	0	0	0
hsa-miR-129-2-3p	0	1.4	0	0	0	0	28.86	2.08	9.85	0	0	0	0	0	0.92
hsa-miR-129-5p	9.64	2.79	0	11.27	0	47.59	64.93	112.34	39.38	0	0	0	9.11	0.96	0.92
hsa-miR-1290	269.92	205.39	244.54	7363.7	10040.4	2760.27	373.33	555.45	387.25	37906.2	7818.47	746.44	260.44	129.34	181.04
hsa-miR-1291	0	6.99	0	5.63	20.98	0	0	0	0	0	0	0	4.56	0	0.92
hsa-miR-1292-3p	0	0	0	0	10.49	0	0	0	0	0	0	0	0	0	0
hsa-miR-1292-5p	0	0	0	50.71	31.47	0	0	0	0	3.93	12.08	0	0	6.71	5.51
hsa-miR-1293	0	0	0	0	10.49	0	1.8	0	0	0	0	0	3.8	0	4.59
hsa-miR-1294	41.77	32.14	13.93	78.88	440.64	95.18	7.21	0	0	15.71	6.04	15.06	3.8	7.66	1.84
hsa-miR-1295b-3p	0	0	0	0	20.98	0	0	0	0	0	0	0	0	0	0
hsa-miR-1296-5p	0	0	4.64	16.9	20.98	0	0	0	0	0	0	0	0	0	0
hsa-miR-1298-3p	0	0	0	0	0	0	7.21	27.04	9.85	0	0	0	0	0	0
hsa-miR-1298-5p	0	0	1.55	0	10.49	0	214.62	538.8	259.26	0	0	0	0	0	0
hsa-miR-1299	0	0	0	0	0	0	0	0	0	0	0	0	0.76	0	0
hsa-miR-1301-3p	122.1	48.9	35.6	326.77	1248.49	356.93	9.02	24.96	6.56	39.26	90.63	56.9	40.24	48.86	48.71
hsa-miR-1303	1.61	4.19	7.74	28.17	52.46	47.59	0	0	3.28	11.78	18.13	0	0	9.58	2.76
hsa-miR-1304-3p	73.91	15.37	27.86	247.9	209.83	118.98	0	0	3.28	43.19	30.21	43.51	14.43	13.41	13.78
hsa-miR-1304-5p	6.43	0	0	5.63	62.95	0	0	0	0	3.93	0	1.67	3.04	0	1.84
hsa-miR-1306-3p	0	0	0	5.63	83.93	23.8	0	0	0	0	6.04	16.74	0	2.87	0
hsa-miR-1306-5p	104.43	156.49	85.13	118.31	209.83	71.39	25.25	24.96	13.13	43.19	102.72	48.54	2.28	5.75	3.68
hsa-miR-1307-3p	1593.79	1264.5	1122.12	7014.39	14520.2	4901.86	46.89	35.37	226.44	1213.28	755.26	758.16	911.17	877.58	834.44
hsa-miR-1307-5p	67.48	41.92	47.98	749.33	1468.81	285.55	21.64	0	13.13	31.41	84.59	21.76	18.22	30.66	25.73
hsa-miR-130a-3p	1545.59	1131.76	916.27	5690.39	14132	2712.68	212.81	320.37	295.36	298.41	386.69	105.44	491.27	514.48	446.63
hsa-miR-130a-5p	0	0	0	16.9	0	0	0	0	0	0	0	0	0	0	0.92
hsa-miR-130b-3p	952.74	792.23	682.56	4293.14	8707.94	3331.36	52.3	76.97	68.92	903.09	2501.43	488.7	421.42	342.98	356.57
hsa-miR-130b-5p	41.77	64.27	49.53	371.85	639.98	95.18	5.41	0	3.28	54.97	66.46	51.88	35.69	17.25	21.14
hsa-miR-132-3p	851.52	722.37	484.45	4276.24	4196.6	2189.18	95.59	172.67	370.84	3785.13	2199.32	1623.42	604.41	618.91	487.98
hsa-miR-132-5p	22.49	26.55	4.64	191.56	199.34	23.8	16.23	10.4	6.56	62.82	169.18	88.7	22.02	36.41	53.3
hsa-miR-1323	0	0	0	0	31.47	0	1.8	2.08	0	0	0	0	0	0	0.92
hsa-miR-133a-3p	215.29	192.82	125.37	1200.05	891.78	999.41	72.14	14.56	39.38	19.63	6.04	195.82	14.43	21.08	14.7
hsa-miR-133a-5p	0	0	0	16.9	0	0	0	0	0	0	0	0	0	0	0
hsa-miR-133b	1.61	8.38	0	28.17	0	23.8	0	0	0	0	0	1.67	0	2.87	4.59
hsa-miR-134-3p	0	0	0	0	0	0	0	0	0	0	0	0	0	1.92	0
hsa-miR-134-5p	53.02	34.93	26.31	84.51	944.23	47.59	5.41	4.16	3.28	7.85	6.04	3.35	179.2	172.45	136.01
hsa-miR-1343-3p	0	0	0	0	0	0	0	0	0	15.71	0	0	3.04	0.96	3.68
hsa-miR-135a-2-3p	0	0	0	0	0	0	0	0	0	0	0	0	0.76	0	0
hsa-miR-135a-3p	8.03	2.79	0	0	0	0	0	0	0	0	0	0	0	0	0
hsa-miR-135a-5p	0	0	0	0	20.98	0	5.41	4.16	6.56	0	0	0	1.52	0	0
hsa-miR-135b-3p	0	0	0	0	0	0	0	0	0	0	0	0	2.28	0	3.68
hsa-miR-135b-5p	0	2.79	0	0	0	0	0	0	0	0	0	0	21.26	23.95	12.87
hsa-miR-136-3p	493.24	458.29	301.81	754.96	4490.36	666.27	115.42	314.13	210.04	180.62	126.88	46.86	1147.32	1263.68	1330.69
hsa-miR-136-5p	28.92	36.33	6.19	78.88	482.61	23.8	9.02	29.12	55.79	7.85	18.13	10.04	176.92	135.09	212.29
hsa-miR-137-3p	1.61	0	1.55	0	0	0	1.8	0	0	0	0	0	21.26	12.45	30.33
hsa-miR-137-5p	0	0	0	0	0	0	0	0	0	0	0	0	1.52	1.92	0.92
hsa-miR-138-1-3p	4.82	0	0	0	0	0	0	0	0	0	0	0	6.83	12.45	0
hsa-miR-138-2-3p	0	0	0	0	0	0	0	0	0	0	0	0	0	0	0.92
hsa-miR-138-5p	0	0	0	5.63	20.98	0	0	0	3.28	0	0	0	176.92	245.26	166.34
hsa-miR-139-3p	11.25	5.59	15.48	157.75	115.41	118.98	0	0	0	7.85	0	0	17.46	12.45	18.38
hsa-miR-139-5p	226.54	318.57	168.7	1070.47	2612.38	1023.2	30.66	12.48	29.54	58.9	0	0	145.03	132.21	132.33
hsa-miR-140-3p	16008.6	11901.7	9365.42	117667	136022	61511.2	452.68	557.53	1102.69	7012.7	14875.6	8468.59	3419.94	3456.67	3094.22
hsa-miR-140-5p	61.05	57.29	40.24	1628.24	1321.93	904.23	9.02	6.24	29.54	117.79	277.94	97.07	75.17	44.07	44.11
hsa-miR-141-3p	136.56	124.35	52.62	259.17	472.12	118.98	7.21	0	154.24	7.85	12.08	23.43	19.74	22.04	14.7
hsa-miR-141-5p	0	0	0	0	31.47	0	0	0	6.56	0	0	0	0	0	0
hsa-miR-142-3p	2239.66	1485.26	1660.73	25849	40623.1	14277.3	39.68	68.65	321.62	1307.52	6894.03	667.78	9.87	8.62	28.49
hsa-miR-142-5p	3314.5	3177.32	2306.14	23561.6	25137.6	12349.8	99.19	81.13	108.3	1032.66	7582.82	2697.9	11.39	19.16	21.14
hsa-miR-143-3p	10195.8	7487.8	6197.18	32018.3	19755.5	21725.2	1825.15	2384.05	6146.82	1338.93	7872.84	9231.76	6129.92	6433.35	5956.86
hsa-miR-143-5p	54.63	11.18	7.74	208.46	104.91	190.36	5.41	16.64	141.12	27.49	84.59	23.43	73.65	69.94	72.6
hsa-miR-144-3p	33246.2	26933.2	22570.8	71158	115952	23724.1	0	8.32	13.13	463.32	1220.5	87.03	36.45	27.78	22.06
hsa-miR-144-5p	8078.19	7469.64	6670.79	38029.8	59193	13611	0	10.4	16.41	321.97	845.89	100.42	17.46	26.83	25.73
hsa-miR-145-3p	355.07	321.36	269.31	2101.5	1531.76	1546.7	1354.44	1085.93	735.12	176.69	519.62	552.3	151.1	97.72	118.55
hsa-miR-145-5p	5202.31	3318.44	3287.42	14789.4	15202.2	10684.2	14745.5	9991.79	8453.92	636.09	4882.01	3238.48	1176.17	1150.63	1073.37
hsa-miR-1468-5p	20.89	39.12	9.29	90.14	167.86	71.39	0	0	0	0	12.08	0	14.43	6.71	2.76
hsa-miR-1469	0	0	0	28.17	10.49	0	0	0	0	0	0	0	0	1.92	5.51
hsa-miR-146a-3p	0	4.19	0	0	73.44	23.8	0	0	0	3.93	0	0	9.11	11.5	3.68
hsa-miR-146a-5p	4080.87	3698.49	2886.55	22767.2	65141.7	13230.3	174.94	176.83	462.73	7503.51	374.61	808.37	2845.9	3380.03	3119.03
hsa-miR-146b-3p	11.25	5.59	3.1	50.71	52.46	0	0	0	3.28	27.49	18.13	3.35	0	3.83	0
hsa-miR-146b-5p	538.22	547.72	456.59	5831.24	6336.87	2331.95	34.27	56.17	328.18	2752.46	833.81	441.84	333.34	353.52	323.48
hsa-miR-147b-3p	3.21	4.19	0	16.9	20.98	0	0	0	0	23.56	12.08	8.37	0	0.96	0.92
hsa-miR-148a-3p	11354.1	9290.24	6325.64	63433.7	94329.1	48352.3	104.6	291.25	2504.02	1221.14	8229.33	6133.87	743.37	659.14	800.44
hsa-miR-148a-5p	85.15	65.67	44.88	242.26	440.64	166.57	0	0	22.97	15.71	54.38	35.15	0.76	10.54	6.43
hsa-miR-148b-3p	1314.23	1184.86	804.83	9814.51	20521.4	5639.52	81.16	58.25	150.96	490.81	1021.11	465.27	278.67	339.15	372.19
hsa-miR-148b-5p	16.07	27.94	29.41	140.85	293.76	23.8	0	0	9.85	7.85	24.17	3.35	9.87	17.25	8.27
hsa-miR-149-3p	0	0	0	0	0	0	0	0	0	0	0	0	3.04	0	0
hsa-miR-149-5p	0	8.38	0	5.63	10.49	23.8	5.41	20.8	82.05	15.71	6.04	0	111.62	127.42	81.79
hsa-miR-150-3p	30.53	30.74	37.15	354.94	419.66	309.34	0	4.16	6.56	7.85	72.51	0	0	0	0
hsa-miR-150-5p	5277.82	5267.59	4339.88	30277.4	22787.5	12849.5	416.61	898.7	1043.61	200.25	960.69	45.19	29.61	26.83	36.76
hsa-miR-151a-3p	1497.39	1510.41	1029.25	4766.4	14719.6	3640.7	169.53	160.18	236.29	298.41	78.55	58.58	975.72	1105.6	1008.13
hsa-miR-151a-5p	1412.24	1332.97	896.15	5459.39	17258.5	3283.77	66.73	33.29	210.04	141.35	42.29	21.76	1321.96	1363.32	1312.31
hsa-miR-151b	361.49	297.61	208.95	1081.74	3115.98	713.86	9.02	8.32	19.69	62.82	6.04	15.06	179.2	182.99	150.71
hsa-miR-152-3p	496.45	240.33	212.04	1853.6	4018.24	1237.36	99.19	116.5	262.54	691.06	72.51	68.62	668.95	817.22	729.67
hsa-miR-152-5p	0	0	1.55	0	10.49	0	0	4.16	0	0	0	0	0	0	0
hsa-miR-153-3p	4.82	2.79	0	28.17	41.97	71.39	9.02	12.48	3.28	0	0	0	0	0	0
hsa-miR-153-5p	0	0	0	0	0	0	3.61	0	6.56	0	0	0	0	0	0
hsa-miR-1537-3p	115.68	129.94	116.08	2383.2	1049.15	1737.07	7.21	12.48	19.69	27.49	283.98	323.01	0	7.66	13.78
hsa-miR-1537-5p	1.61	8.38	0	118.31	41.97	95.18	0	0	0	0	12.08	13.39	0	0.96	0
hsa-miR-1538	0	0	1.55	28.17	41.97	23.8	0	0	0	7.85	0	5.02	0	8.62	0
hsa-miR-154-3p	30.53	5.59	20.12	11.27	188.85	23.8	0	6.24	6.56	0	18.13	6.69	87.32	56.53	65.25
hsa-miR-154-5p	20.89	15.37	21.67	0	157.37	0	0	0	0	7.85	0	0	28.85	22.04	27.57
hsa-miR-155-5p	234.57	300.41	159.42	1774.72	1122.59	737.66	23.45	29.12	196.91	620.38	205.43	41.84	684.9	991.59	903.36
hsa-miR-15a-3p	0	0	0	16.9	52.46	0	0	0	0	0	0	0	0.76	0	0
hsa-miR-15a-5p	26705.6	22252.4	16653.8	123200	205487	68507.1	586.14	773.88	715.43	10668.2	21328.6	10779.9	562.65	541.3	454.9
hsa-miR-15b-3p	139.78	89.42	49.53	2073.33	1951.42	475.91	3.61	0	6.56	47.12	54.38	43.51	3.8	10.54	3.68
hsa-miR-15b-5p	253.85	230.54	253.83	3515.64	5287.72	1403.93	1.8	0	0	121.72	302.1	177.41	25.82	32.57	21.14
hsa-miR-16-1-3p	57.84	23.75	7.74	343.68	482.61	142.77	0	0	19.69	0	42.29	0	8.35	0	3.68
hsa-miR-16-2-3p	7212.21	6059.82	4406.44	25094	29995.2	11160.1	10.82	37.45	36.1	871.68	3232.52	1260.25	104.03	93.89	163.58
hsa-miR-16-5p	199460	181848	143767	854797	1.59309e+06	423987	761.08	1006.88	2467.92	20983.1	48789.9	39651.7	6586.27	6604.85	6352.02
hsa-miR-17-3p	477.17	356.3	297.17	2507.15	4353.97	1070.8	46.89	31.2	36.1	141.35	187.3	103.77	53.91	41.2	58.81
hsa-miR-17-5p	1143.93	1166.69	665.53	6958.05	15212.7	3141	3.61	0	111.58	353.38	410.86	177.41	243.74	199.28	173.69
hsa-miR-181a-2-3p	708.53	438.73	365.27	1571.9	1489.79	761.45	21.64	22.88	39.38	51.04	181.26	155.65	359.15	253.89	368.51
hsa-miR-181a-3p	422.55	315.78	225.97	1645.14	2087.81	785.25	59.52	97.78	183.78	447.62	368.57	292.89	441.92	452.2	441.11
hsa-miR-181a-5p	21813.4	15956.5	11882.1	103993	93584.2	50232.2	2719.7	4406.12	6228.86	14704.7	17153.5	12361.5	18881	21149.1	21329.6
hsa-miR-181b-2-3p	11.25	0	1.55	16.9	62.95	0	0	0	13.13	0	0	1.67	0.76	9.58	0.92
hsa-miR-181b-3p	0	0	0	0	20.98	0	0	0	0	0	0	0	0	0.96	2.76
hsa-miR-181b-5p	2835.72	2540.18	1606.56	15031.6	13271.8	6853.09	494.16	1117.13	1293.03	3510.27	2326.2	2135.56	6867.97	7768.89	7407.01
hsa-miR-181c-3p	146.2	74.05	60.36	614.11	818.34	261.75	28.86	24.96	19.69	27.49	404.82	140.59	56.95	159.04	89.14
hsa-miR-181c-5p	902.93	498.81	413.25	2174.74	2706.81	1165.98	16.23	49.93	68.92	270.93	1395.72	1211.71	728.94	813.39	774.7
hsa-miR-181d-5p	647.48	509.99	241.45	2422.64	3273.35	999.41	39.68	41.61	62.35	278.78	767.35	242.68	697.05	955.18	917.15
hsa-miR-182-3p	0	0	0	0	0	0	0	0	0	0	0	0	0	3.83	0
hsa-miR-182-5p	960.77	518.38	436.46	2433.91	2276.66	1118.39	0	0	49.23	3.93	60.42	6.69	135.16	157.12	136.01
hsa-miR-1827	0	0	0	0	0	0	0	0	0	0	0	0	0	0	0.92
hsa-miR-183-3p	6.43	5.59	10.83	61.97	104.91	47.59	0	0	9.85	0	0	0	0	3.83	0.92
hsa-miR-183-5p	661.94	468.07	263.12	1104.27	933.74	475.91	0	2.08	55.79	0	60.42	13.39	107.06	104.43	80.87
hsa-miR-184	0	0	0	22.54	20.98	190.36	1.8	2.08	13.13	3.93	0	0	2.28	0	2.76
hsa-miR-1843	89.97	58.68	38.69	388.75	514.08	190.36	0	8.32	3.28	35.34	30.21	15.06	28.09	32.57	14.7
hsa-miR-185-3p	38.56	18.16	12.38	445.09	786.86	118.98	0	2.08	0	3.93	6.04	6.69	2.28	13.41	19.3
hsa-miR-185-5p	252.24	230.54	235.26	4005.81	8351.23	904.23	1.8	2.08	0	15.71	90.63	11.72	18.98	73.77	26.65
hsa-miR-186-3p	0	9.78	0	5.63	0	23.8	0	0	0	0	0	0	0	0	0
hsa-miR-186-5p	1383.32	1662.71	1097.35	14406.2	27561.2	6377.18	247.08	243.4	466.02	1499.92	4585.95	2580.74	1681.12	1937.19	1811.32
hsa-miR-187-3p	20.89	0	0	0	0	0	0	0	3.28	0	6.04	13.39	0	1.92	0
hsa-miR-187-5p	0	0	9.29	11.27	0	0	0	0	0	0	0	0	0	0	2.76
hsa-miR-188-3p	6.43	0	0	0	10.49	0	0	0	0	0	0	0	0	0	0
hsa-miR-188-5p	3.21	0	4.64	16.9	52.46	23.8	0	12.48	0	19.63	0	0	5.32	0.96	2.76
hsa-miR-18a-3p	162.27	213.78	111.44	388.75	398.68	356.93	7.21	0	32.82	47.12	66.46	87.03	22.78	33.53	21.14
hsa-miR-18a-5p	54.63	48.9	95.96	512.7	902.27	190.36	0	0	0	3.93	54.38	5.02	2.28	27.78	21.14
hsa-miR-18b-3p	3.21	1.4	0	0	10.49	0	0	0	0	0	0	0	0	0	0
hsa-miR-18b-5p	0	20.96	10.83	33.8	115.41	0	0	0	0	0	0	0	0	0	0
hsa-miR-1908-3p	0	6.99	0	0	10.49	0	0	0	0	15.71	0	0	0	0	0.92
hsa-miR-1908-5p	32.13	32.14	23.22	169.02	807.85	118.98	7.21	0	3.28	23.56	0	11.72	13.67	20.12	29.41
hsa-miR-1909-3p	0	0	0	0	0	0	0	0	0	0	0	0	0	1.92	0
hsa-miR-1909-5p	0	9.78	0	0	0	0	0	0	0	0	0	0	0	0	0
hsa-miR-190a-3p	0	4.19	1.55	0	0	0	0	0	0	0	0	0	0	0	0
hsa-miR-190a-5p	43.38	68.46	12.38	957.79	1552.74	237.95	9.02	0	29.54	0	12.08	0	34.93	45.99	56.98
hsa-miR-190b-5p	27.31	32.14	18.57	800.03	535.07	333.14	1.8	12.48	26.25	70.68	145.01	170.71	25.06	18.2	18.38
hsa-miR-191-3p	14.46	39.12	23.22	270.43	556.05	261.75	0	0	0	15.71	36.25	35.15	9.11	17.25	16.54
hsa-miR-191-5p	34268.1	29768.2	20434.9	133910	206074	72147.8	467.11	449.35	1568.7	9788.72	34584.9	5881.15	6223.32	5985.94	6045.08
hsa-miR-1910-3p	0	0	0	22.54	10.49	0	0	0	0	0	0	0	0.76	0	0
hsa-miR-1910-5p	0	0	0	16.9	10.49	0	0	0	0	0	6.04	0	10.63	14.37	2.76
hsa-miR-1911-3p	0	0	0	0	0	0	10.82	0	9.85	0	0	0	0	0	0
hsa-miR-1911-5p	0	0	0	0	0	0	171.33	524.24	154.24	0	0	0	0	0	0
hsa-miR-1912-3p	0	0	0	0	0	0	25.25	10.4	13.13	0	0	0	0	0	0
hsa-miR-1912-5p	0	0	0	0	0	0	1.8	24.96	6.56	0	0	0	0	0	0
hsa-miR-1914-3p	0	0	0	0	0	0	0	0	0	0	0	0	6.83	0	0
hsa-miR-1915-3p	0	0	0	39.44	20.98	23.8	0	0	0	0	0	0	0	0	3.68
hsa-miR-192-3p	0	0	0	28.17	10.49	23.8	0	0	0	0	0	0	0	0	0
hsa-miR-192-5p	2466.19	2573.71	1943.97	5008.67	20941	2879.25	9.02	0	9.85	51.04	344.4	80.33	167.81	145.62	194.82
hsa-miR-193a-3p	0	5.59	10.83	129.58	146.88	0	12.62	10.4	42.66	58.9	36.25	21.76	197.42	273.05	205.85
hsa-miR-193a-5p	110.86	111.78	106.79	681.72	1731.1	618.68	25.25	47.85	6.56	522.22	477.33	316.32	188.31	127.42	154.39
hsa-miR-193b-3p	142.99	169.07	179.54	129.58	1531.76	214.16	0	12.48	91.89	117.79	30.21	25.1	364.47	452.2	380.46
hsa-miR-193b-5p	49.81	4.19	26.31	73.24	587.52	95.18	10.82	12.48	6.56	58.9	18.13	8.37	21.26	23.95	10.11
hsa-miR-194-3p	24.1	11.18	1.55	5.63	41.97	0	0	0	0	0	0	0	3.04	0.96	0
hsa-miR-194-5p	33.74	12.58	12.38	101.41	335.73	118.98	0	0	0	0	6.04	3.35	6.83	3.83	2.76
hsa-miR-195-3p	9.64	6.99	7.74	67.61	31.47	23.8	9.02	4.16	6.56	11.78	0	1.67	4.56	14.37	6.43
hsa-miR-195-5p	54.63	23.75	49.53	45.07	125.9	23.8	1.8	8.32	32.82	11.78	0	3.35	44.8	46.94	66.17
hsa-miR-196a-1-3p	1.61	0	0	0	20.98	0	0	0	0	0	0	0	0	0	0
hsa-miR-196a-3p	0	0	0	0	0	0	0	0	0	0	0	0	10.63	14.37	8.27
hsa-miR-196a-5p	22.49	4.19	1.55	73.24	62.95	71.39	27.05	91.53	219.88	710.69	96.67	33.47	1914.22	2200.66	2012.58
hsa-miR-196b-5p	388.81	280.84	221.33	2219.81	2612.38	785.25	30.66	41.61	59.07	157.06	386.69	97.07	2920.31	2969.02	2926.96
hsa-miR-197-3p	178.34	155.09	173.35	1188.78	1615.69	975.61	12.62	27.04	19.69	109.94	332.31	197.49	28.85	36.41	34.92
hsa-miR-1972	0	0	0	5.63	0	23.8	0	0	0	3.93	6.04	0	0	0	0
hsa-miR-1976	0	1.4	4.64	0	0	0	0	0	0	0	0	0	0	0	0
hsa-miR-198	0	0	0	0	10.49	0	0	0	0	0	0	0	0	0	0
hsa-miR-199a-3p	1781.77	1564.91	1360.47	10242.7	20563.3	5187.41	295.78	170.59	1604.8	4931.66	2102.65	860.25	3336.41	3863.85	3742.1
hsa-miR-199a-5p	2887.13	2037.17	1827.89	7910.2	28547.4	5092.23	43.28	47.85	1063.3	1244.69	145.01	224.27	1487.49	1533.85	1726.77
hsa-miR-199b-3p	1781.77	1564.91	1360.47	10242.7	20531.9	5187.41	295.78	170.59	1604.8	4923.81	2096.61	860.25	3332.62	3863.85	3740.27
hsa-miR-199b-5p	120.5	60.08	40.24	2450.81	744.9	1308.75	0	12.48	452.89	467.25	797.56	368.2	352.32	546.09	413.54
hsa-miR-19a-3p	18378.4	15487	9705.93	121678	195876	69744.5	203.8	235.08	1046.9	4315.2	13008.6	11991.6	3090.4	3203.74	3225.63
hsa-miR-19a-5p	19.28	1.4	3.1	11.27	10.49	0	0	0	0	0	0	5.02	0	0	2.76
hsa-miR-19b-1-5p	0	0	0	0	41.97	0	0	0	0	0	0	0	0	0	0
hsa-miR-19b-3p	89730.9	68712	43177.5	467316	746376	283642	1157.85	888.3	3974.26	13000.6	44645	41494.4	13863.5	14307.6	14411.5
hsa-miR-200a-3p	99.61	58.68	46.43	298.6	388.19	190.36	9.02	0	42.66	0	0	5.02	50.11	76.64	72.6
hsa-miR-200a-5p	0	9.78	0	16.9	10.49	0	0	0	13.13	0	0	0	15.95	9.58	7.35
hsa-miR-200b-3p	11.25	15.37	0	39.44	52.46	0	0	14.56	108.3	3.93	0	8.37	119.97	145.62	167.26
hsa-miR-200b-5p	4.82	9.78	6.19	5.63	52.46	0	0	0	22.97	0	0	0	13.67	10.54	9.19
hsa-miR-200c-3p	80.33	127.15	44.88	388.75	671.46	71.39	9.02	4.16	1102.69	47.12	78.55	38.49	76.69	55.57	62.49
hsa-miR-202-3p	9.64	0	3.1	11.27	0	23.8	0	0	0	0	0	0	0	0	0
hsa-miR-203a-3p	173.52	117.37	100.6	236.63	566.54	856.64	147.89	164.35	9976.68	15.71	0	13.39	72.89	105.39	121.31
hsa-miR-203a-5p	0	0	0	0	0	0	0	4.16	0	0	0	0	0	0	0
hsa-miR-204-3p	48.2	29.34	7.74	45.07	94.42	166.57	398.58	780.12	754.81	31.41	0	0	2.28	22.04	5.51
hsa-miR-204-5p	51.41	44.71	43.34	56.34	20.98	71.39	8727.2	23401.5	8844.46	35.34	0	0	165.53	209.81	152.55
hsa-miR-205-3p	0	4.19	0	5.63	31.47	0	0	0	6.56	0	0	0	0	0	0
hsa-miR-205-5p	298.84	188.63	229.07	360.58	430.15	142.77	45.09	62.41	20225.8	62.82	0	3.35	108.58	93.89	77.19
hsa-miR-208a-3p	0	0	0	11.27	0	0	0	0	0	0	0	0	0	0	0
hsa-miR-208b-3p	44.99	22.36	1.55	78.88	52.46	23.8	0	0	16.41	0	0	0	0	0	0
hsa-miR-20a-3p	6.43	8.38	0	78.88	115.41	23.8	0	0	0	11.78	0	0	0	2.87	12.87
hsa-miR-20a-5p	1103.76	1124.78	764.59	6422.81	11037.1	2736.48	21.64	27.04	72.2	267	441.07	276.15	116.17	222.27	231.58
hsa-miR-20b-3p	0	0	1.55	0	62.95	0	0	0	0	0	0	0	0	0	0
hsa-miR-20b-5p	255.46	261.28	123.82	1577.53	3504.16	904.23	0	0	0	23.56	48.34	3.35	0	4.79	0
hsa-miR-21-3p	371.13	149.5	208.95	2495.88	2906.15	761.45	23.45	43.69	308.49	1841.52	459.2	321.34	548.22	555.67	597.34
hsa-miR-21-5p	75014.1	66651.1	44759.3	365599	798938	239120	10332.3	13108.1	45275.8	579474	161312	92702.6	192890	220755	207224
hsa-miR-210-3p	596.06	563.09	397.77	2991.68	5990.65	1594.3	7.21	76.97	216.6	965.91	1353.43	697.91	524.68	519.27	449.38
hsa-miR-210-5p	22.49	0	6.19	0	0	0	0	0	0	31.41	36.25	0	9.87	0	23.89
hsa-miR-211-5p	11.25	0	4.64	11.27	10.49	0	5.41	64.49	16.41	0	0	0	0	0	0
hsa-miR-2110	49.81	96.41	21.67	264.8	587.52	95.18	19.84	0	0	58.9	42.29	82.01	18.98	16.29	22.97
hsa-miR-2115-3p	3.21	0	0	174.66	31.47	71.39	0	0	0	3.93	84.59	28.45	0	0	0
hsa-miR-2115-5p	0	0	0	16.9	10.49	23.8	0	0	0	3.93	24.17	20.08	0	0	0
hsa-miR-2116-3p	14.46	0	6.19	0	0	0	0	0	0	3.93	0	0	2.28	1.92	0.92
hsa-miR-2116-5p	0	5.59	1.55	0	0	0	0	0	0	7.85	0	1.67	4.56	4.79	0.92
hsa-miR-212-3p	17.67	0	12.38	107.05	73.44	95.18	0	0	9.85	27.49	30.21	21.76	14.43	7.66	20.22
hsa-miR-212-5p	0	0	0	28.17	31.47	0	0	0	0	0	6.04	6.69	0	5.75	0
hsa-miR-214-3p	48.2	46.11	137.75	146.49	272.78	118.98	23.45	58.25	282.24	604.68	60.42	36.82	877.76	945.6	1062.35
hsa-miR-214-5p	12.85	0	4.64	5.63	31.47	0	3.61	27.04	6.56	0	6.04	3.35	2.28	16.29	0.92
hsa-miR-215-3p	0	6.99	3.1	0	10.49	0	0	0	0	0	0	0	0	0	0
hsa-miR-215-5p	800.11	549.11	461.23	1239.49	1626.18	95.18	1.8	0	3.28	7.85	12.08	23.43	2.28	14.37	10.11
hsa-miR-216a-3p	0	0	0	0	0	0	0	0	0	0	0	0	164.77	144.67	195.74
hsa-miR-216a-5p	4.82	0	20.12	5.63	41.97	0	0	0	0	0	0	0	340.93	371.73	341.86
hsa-miR-216b-3p	0	0	0	0	0	0	0	0	0	0	0	0	6.07	0	4.59
hsa-miR-216b-5p	4.82	0	18.57	0	0	23.8	0	0	0	0	0	0	4.56	2.87	14.7
hsa-miR-217-3p	0	0	0	0	0	0	0	0	0	0	0	0	6.83	8.62	15.62
hsa-miR-217-5p	19.28	13.97	1.55	11.27	272.78	0	1.8	6.24	6.56	11.78	12.08	0	2281.73	2777.41	2443.58
hsa-miR-218-1-3p	0	0	0	0	0	0	0	0	0	0	0	0	0	0	2.76
hsa-miR-218-2-3p	0	0	0	0	0	0	0	0	0	0	0	0	0.76	0	0
hsa-miR-218-5p	20.89	26.55	12.38	1093	62.95	47.59	9.02	14.56	147.68	43.19	18.13	23.43	216.4	259.63	299.59
hsa-miR-219a-1-3p	0	0	0	16.9	10.49	23.8	0	0	0	0	0	6.69	0	0	0
hsa-miR-219a-2-3p	0	0	0	11.27	0	0	5.41	12.48	45.95	0	0	0	0	0	0
hsa-miR-219a-5p	0	0	0	5.63	41.97	0	0	2.08	9.85	0	0	0	0	0	0
hsa-miR-219b-3p	3.21	0	0	0	10.49	0	0	0	0	0	6.04	0	0	0	0
hsa-miR-219b-5p	0	1.4	0	5.63	0	0	0	0	0	0	0	0	0	0	0
hsa-miR-22-3p	25317.5	16451.1	12950	94657.6	237989	55943.1	2054.2	1468.71	3157.09	32483.8	27455.3	9884.48	10141.4	11020.5	10650.1
hsa-miR-22-5p	546.26	454.1	306.45	1154.98	3420.23	880.43	54.11	14.56	19.69	718.55	175.22	123.85	235.39	284.54	249.96
hsa-miR-221-3p	33297.7	28586.1	14259.4	163787	264354	112338	6725.3	7426.75	7840.23	163220	94516.4	54419.9	110172	121782	121095
hsa-miR-221-5p	183.16	139.72	68.1	754.96	1353.4	499.7	23.45	0	19.69	325.9	145.01	85.36	661.36	678.3	858.33
hsa-miR-222-3p	6682.02	5380.77	3685.19	29759	45543.6	19488.5	514	563.77	1286.47	14461.2	10410.5	6729.68	27897.9	31865	31569
hsa-miR-222-5p	0	5.59	0	16.9	31.47	23.8	0	0	3.28	329.82	42.29	1.67	34.17	23.95	48.71
hsa-miR-223-3p	23339.7	20311.7	13392.7	300041	167350	149507	196.58	99.86	492.27	3518.13	89338.4	45581.4	43.28	40.24	45.95
hsa-miR-223-5p	56.23	44.71	52.62	5498.83	3168.43	2879.25	0	10.4	0	145.28	1256.75	830.12	0	0	0
hsa-miR-224-3p	24.1	1.4	0	0	178.36	23.8	3.61	4.16	9.85	0	0	0	69.86	33.53	76.28
hsa-miR-224-5p	967.2	881.66	523.14	2321.23	12275	1380.14	18.04	4.16	689.18	27.49	6.04	108.79	2929.42	3145.3	2978.43
hsa-miR-2276-3p	16.07	2.79	0	16.9	52.46	0	0	0	0	0	0	0	2.28	2.87	0
hsa-miR-2277-3p	0	0	0	0	31.47	23.8	0	0	0	0	12.08	0	0.76	0	0
hsa-miR-2277-5p	0	0	0	67.61	31.47	0	0	0	0	0	18.13	6.69	5.32	2.87	0.92
hsa-miR-2278	0	0	0	0	41.97	0	0	0	0	0	0	1.67	0	0	0
hsa-miR-2355-3p	69.09	58.68	35.6	428.19	545.56	356.93	1.8	6.24	0	62.82	126.88	85.36	5.32	17.25	15.62
hsa-miR-2355-5p	130.14	102	54.17	456.36	335.73	261.75	0	0	0	0	54.38	43.51	17.46	6.71	8.27
hsa-miR-23a-3p	38360.2	30339.6	23669.7	183732	194271	131898	6608.07	5531.58	7813.97	79138.2	224844	73417.3	15354.8	18298.9	18353
hsa-miR-23a-5p	16.07	2.79	6.19	326.77	430.15	237.95	0	0	16.41	329.82	102.72	45.19	19.74	15.33	22.06
hsa-miR-23b-3p	5538.09	4807.9	3541.25	12113.2	24812.4	10803.1	831.42	1127.53	2461.35	3604.51	4737	1230.12	4002.33	4503.83	4099.59
hsa-miR-23b-5p	0	18.16	4.64	33.8	115.41	0	1.8	0	9.85	19.63	0	3.35	9.11	5.75	5.51
hsa-miR-23c	25.71	4.19	4.64	84.51	104.91	142.77	1.8	6.24	13.13	31.41	108.76	20.08	1.52	1.92	9.19
hsa-miR-24-1-5p	0	13.97	13.93	22.54	41.97	0	1.8	0	6.56	0	0	1.67	15.95	6.71	1.84
hsa-miR-24-2-5p	123.71	157.89	95.96	777.5	1217.01	475.91	25.25	16.64	59.07	215.96	241.68	73.64	116.93	160.95	126.82
hsa-miR-24-3p	1977.78	1890.46	1815.51	27623.7	45868.8	18774.6	304.79	411.9	830.3	5720.88	2815.61	2343.09	2849.7	3181.71	3130.06
hsa-miR-25-3p	58382.1	49131.1	37458.6	311658	445175	131422	252.49	397.34	1371.79	6192.06	34621.2	33665.1	3793.52	3644.45	3788.05
hsa-miR-25-5p	27.31	36.33	27.86	236.63	220.32	118.98	0	0	26.25	27.49	60.42	76.99	8.35	21.08	31.25
hsa-miR-2682-3p	0	0	0	0	0	0	0	0	0	0	0	0	0	3.83	8.27
hsa-miR-2682-5p	0	0	0	0	0	0	0	0	0	0	0	0	4.56	0.96	5.51
hsa-miR-26a-1-3p	36.95	23.75	6.19	61.97	241.3	71.39	0	0	0	0	0	0	2.28	0	0
hsa-miR-26a-2-3p	0	0	7.74	45.07	73.44	0	5.41	0	0	7.85	6.04	0	0.76	0	0.92
hsa-miR-26a-5p	81084	59731.9	36837.9	199456	322309	109340	2992.03	3530.31	9303.91	12352.7	49732.4	4659.4	30695.2	32925.6	32595.5
hsa-miR-26b-3p	3.21	16.77	10.83	281.7	639.98	237.95	3.61	0	6.56	11.78	84.59	68.62	6.83	1.92	5.51
hsa-miR-26b-5p	43914.3	33911	20272.4	119047	151854	56633.2	849.45	1065.13	2956.9	7307.18	35406.7	2952.29	7332.67	8289.11	7970.35
hsa-miR-27a-3p	6367.12	4937.84	4307.38	37905.8	48848.4	22177.4	483.34	457.67	1194.58	11159.1	8048.07	3213.38	5036.51	5229.08	4788.83
hsa-miR-27a-5p	17.67	0	20.12	456.36	125.9	237.95	0	0	26.25	946.28	658.59	55.23	10.63	22.04	21.14
hsa-miR-27b-3p	16881	12992.9	8600.83	36508.6	83365.5	24128.6	1956.81	2417.34	4640.47	3761.57	2712.9	2051.87	7282.56	8588.03	8343.46
hsa-miR-27b-5p	12.85	11.18	37.15	78.88	115.41	71.39	0	0	19.69	19.63	0	0	37.97	18.2	35.84
hsa-miR-28-3p	1086.09	856.51	727.44	4721.33	7386.02	2879.25	72.14	52.01	177.22	879.53	1111.74	729.7	992.42	840.22	857.41
hsa-miR-28-5p	734.24	613.39	489.09	1870.5	3504.16	1213.57	23.45	43.69	137.84	353.38	344.4	92.05	471.53	614.11	514.63
hsa-miR-2861	4.82	5.59	1.55	236.63	577.03	71.39	0	0	0	0	0	8.37	5.32	2.87	1.84
hsa-miR-296-3p	0	0	3.1	5.63	31.47	0	10.82	0	0	15.71	0	0	22.02	10.54	28.49
hsa-miR-296-5p	324.54	261.28	140.85	270.43	566.54	118.98	23.45	20.8	45.95	15.71	48.34	3.35	124.53	147.54	158.07
hsa-miR-299-3p	0	6.99	0	5.63	10.49	0	0	0	0	0	0	0	23.54	16.29	24.81
hsa-miR-299-5p	0	4.19	15.48	0	0	23.8	0	0	0	0	6.04	0	34.93	23.95	41.35
hsa-miR-29a-3p	6355.87	6104.53	4406.44	43320.2	74961.8	28316.6	1734.98	2323.72	2093.79	7040.18	7002.78	6738.05	10614.4	11649	10159.4
hsa-miR-29a-5p	4.82	0	20.12	107.05	52.46	23.8	0	8.32	0	3.93	18.13	0	20.5	12.45	10.11
hsa-miR-29b-2-5p	19.28	9.78	0	56.34	104.91	23.8	0	0	0	0	0	0	3.04	0	0
hsa-miR-29b-3p	345.43	361.88	264.66	1295.83	3231.38	713.86	50.5	49.93	127.99	62.82	151.05	15.06	112.38	149.46	91.9
hsa-miR-29c-3p	7972.16	7104.96	5378.42	45528.7	86481.4	27507.5	2099.29	2939.5	2248.03	2524.73	5172.03	5042.66	1267.29	1453.37	1315.99
hsa-miR-29c-5p	17.67	5.59	10.83	107.05	167.86	95.18	0	27.04	22.97	11.78	24.17	0	3.04	6.71	3.68
hsa-miR-301a-3p	642.66	554.7	407.06	2107.13	3902.84	1284.95	0	0	6.56	58.9	229.6	25.1	147.31	96.76	95.57
hsa-miR-301a-5p	0	0	0	0	41.97	0	0	0	0	0	0	0	0	1.92	0
hsa-miR-301b-3p	20.89	22.36	18.57	118.31	188.85	214.16	0	2.08	0	15.71	42.29	5.02	22.78	15.33	8.27
hsa-miR-302a-3p	0	0	0	0	0	0	0	0	0	0	0	0	0	0	1.84
hsa-miR-302a-5p	0	0	0	0	0	0	0	0	0	0	0	0	4.56	8.62	0
hsa-miR-302c-3p	0	1.4	0	0	0	0	0	0	0	0	0	0	0	0	0
hsa-miR-302d-3p	0	0	0	0	0	0	0	0	0	0	0	0	0	0	3.68
hsa-miR-3064-3p	0	0	0	0	10.49	0	0	0	0	0	0	0	0	0	0
hsa-miR-3064-5p	0	12.58	0	5.63	10.49	0	0	0	0	0	0	0	0	0	0
hsa-miR-3065-3p	0	0	0	33.8	20.98	0	0	0	6.56	27.49	0	0	0.76	0	1.84
hsa-miR-3065-5p	38.56	9.78	21.67	112.68	262.29	47.59	3.61	6.24	0	43.19	24.17	5.02	3.04	6.71	0
hsa-miR-3074-3p	0	4.19	6.19	22.54	31.47	0	0	0	0	0	0	0	0	0	0.92
hsa-miR-3074-5p	4.82	0	4.64	11.27	41.97	0	0	0	0	0	0	0	0	0	0
hsa-miR-3085-3p	0	0	0	0	0	0	0	0	0	0	0	0	3.04	0	0.92
hsa-miR-3085-5p	0	0	0	0	0	0	0	0	0	0	0	0	0	9.58	0
hsa-miR-30a-3p	523.77	434.54	332.77	1515.56	2234.69	1308.75	140.67	137.3	206.75	78.53	42.29	43.51	1574.81	1411.22	1327.01
hsa-miR-30a-5p	3173.12	2833.6	1875.87	14710.5	28264.1	10208.2	4209.4	4518.46	3573.88	498.66	90.63	118.83	9656.16	11132.6	11133.5
hsa-miR-30b-3p	3.21	13.97	4.64	39.44	125.9	23.8	0	6.24	0	11.78	0	0	12.91	5.75	12.87
hsa-miR-30b-5p	215.29	210.98	227.52	1138.08	2612.38	523.5	50.5	24.96	62.35	94.24	108.76	13.39	114.66	91.02	86.38
hsa-miR-30c-1-3p	12.85	4.19	9.29	39.44	115.41	23.8	0	0	22.97	15.71	12.08	0	0	13.41	4.59
hsa-miR-30c-2-3p	6.43	0	0	11.27	20.98	0	7.21	27.04	3.28	3.93	0	0	72.89	95.81	102.01
hsa-miR-30c-5p	387.2	407.99	340.5	2405.74	5602.46	1832.25	46.89	128.98	183.78	274.85	712.97	30.13	321.19	419.63	301.43
hsa-miR-30d-3p	11.25	23.75	17.03	118.31	220.32	95.18	7.21	8.32	13.13	19.63	6.04	25.1	6.07	19.16	11.03
hsa-miR-30d-5p	4360.43	4029.64	3296.7	23713.7	44305.6	12802	667.3	1162.9	744.97	2163.49	4193.21	1931.37	714.51	862.25	752.65
hsa-miR-30e-3p	1754.45	1300.83	1128.31	6608.73	6819.47	3712.09	104.6	145.62	196.91	640.02	2519.55	326.36	505.7	449.33	435.6
hsa-miR-30e-5p	898.11	885.85	732.08	10586.4	19230.9	6995.86	91.98	247.56	160.81	742.1	1764.29	1046.02	165.53	117.84	185.63
hsa-miR-31-3p	0	0	0	0	0	0	0	0	0	0	0	0	0	0	2.76
hsa-miR-31-5p	51.41	27.94	24.76	349.31	272.78	142.77	28.86	93.61	1247.09	785.3	157.09	10.04	6520.21	7653.92	7421.72
hsa-miR-3117-3p	0	0	0	0	0	0	0	0	0	0	0	0	2.28	1.92	0.92
hsa-miR-3120-3p	14.46	11.18	18.57	16.9	104.91	0	0	0	0	0	0	0	0	0	0
hsa-miR-3120-5p	0	0	0	0	20.98	0	0	0	0	0	0	0	0	0	0
hsa-miR-3122	0	0	0	5.63	0	0	0	0	0	0	0	0	0	0	0
hsa-miR-3124-5p	9.64	1.4	6.19	16.9	31.47	23.8	0	0	0	3.93	12.08	13.39	0	0	0
hsa-miR-3125	0	0	0	45.07	0	0	0	0	0	0	0	0	0	0	2.76
hsa-miR-3127-3p	0	0	0	0	0	0	0	0	0	0	0	0	0	0	2.76
hsa-miR-3127-5p	0	0	0	22.54	10.49	0	0	0	0	0	0	0	4.56	0	0
hsa-miR-3128	0	1.4	0	0	10.49	0	0	0	0	0	0	0	0	0	0
hsa-miR-3129-3p	0	0	0	0	0	0	0	0	0	51.04	0	10.04	9.87	9.58	10.11
hsa-miR-3130-3p	6.43	1.4	0	5.63	0	0	0	0	0	0	0	0	0	0	2.76
hsa-miR-3130-5p	0	0	0	5.63	10.49	0	0	0	0	0	0	5.02	0	0	0
hsa-miR-3133	0	1.4	0	0	0	0	0	0	0	0	0	0	0	0	0
hsa-miR-3138	0	0	12.38	5.63	10.49	23.8	0	0	0	0	6.04	11.72	0	0	0
hsa-miR-3140-3p	0	0	0	11.27	0	0	0	0	0	0	0	0	0	0	0
hsa-miR-3140-5p	0	0	0	16.9	10.49	23.8	0	0	0	0	0	3.35	0	0	0
hsa-miR-3141	0	0	0	0	10.49	0	0	0	0	0	6.04	0	0	0	0
hsa-miR-3143	54.63	22.36	1.55	28.17	115.41	23.8	0	0	0	3.93	18.13	18.41	0	0	0
hsa-miR-3144-3p	0	0	0	0	0	0	0	0	0	0	6.04	0	0	0	0
hsa-miR-3145-3p	0	0	0	0	0	0	0	0	0	3.93	0	0	0.76	0	7.35
hsa-miR-3145-5p	0	2.79	4.64	11.27	0	0	0	0	0	0	0	1.67	6.07	7.66	0
hsa-miR-3146	0	0	0	11.27	31.47	0	0	0	0	0	0	0	0	0	0
hsa-miR-3149	0	0	0	112.68	31.47	0	0	0	0	0	0	0	0	0	2.76
hsa-miR-3150a-3p	3.21	1.4	0	0	0	0	0	0	0	0	0	0	0	0	0
hsa-miR-3150b-3p	0	0	0	56.34	20.98	95.18	0	2.08	0	0	0	5.02	0	0	0
hsa-miR-3150b-5p	0	0	0	16.9	20.98	47.59	0	0	0	0	36.25	21.76	0	0	0
hsa-miR-3154	0	0	0	0	0	23.8	0	0	0	0	6.04	1.67	0	0	2.76
hsa-miR-3155a	0	0	0	0	0	0	0	0	0	0	6.04	0	0	0	0
hsa-miR-3157-3p	11.25	1.4	0	16.9	0	0	0	0	0	0	0	0	0	0	0
hsa-miR-3157-5p	0	0	1.55	0	0	23.8	0	0	0	0	0	0	0	0	0
hsa-miR-3158-3p	85.15	34.93	52.62	236.63	230.81	47.59	0	0	0	0	24.17	0	0	5.75	1.84
hsa-miR-3158-5p	0	0	1.55	16.9	0	0	0	0	0	0	0	0	0	0	0
hsa-miR-3159	0	0	7.74	28.17	0	0	0	0	0	0	18.13	0	0	0	0
hsa-miR-3160-3p	0	0	0	22.54	0	0	0	0	0	0	0	0	0	0	0
hsa-miR-3161	3.21	18.16	0	33.8	0	23.8	0	0	0	0	0	0	0	0	0
hsa-miR-3163	0	0	0	5.63	0	0	0	0	0	0	0	0	0	0	0
hsa-miR-3164	0	0	0	22.54	0	0	0	0	0	0	0	0	0	0	0
hsa-miR-3165	0	0	0	0	31.47	0	0	0	0	0	12.08	1.67	0	0	0
hsa-miR-3167	0	0	0	0	0	0	0	0	0	0	0	0	0	0.96	0
hsa-miR-3168	112.46	164.87	219.78	191.56	52.46	95.18	135.26	228.84	147.68	35.34	151.05	51.88	160.21	205.98	228.83
hsa-miR-3173-3p	25.71	0	0	16.9	0	0	0	0	0	0	6.04	0	0	2.87	0
hsa-miR-3173-5p	3.21	0	6.19	11.27	125.9	0	0	0	0	0	6.04	15.06	2.28	0	0
hsa-miR-3174	3.21	1.4	0	11.27	10.49	0	0	0	0	0	0	0	0	0	0
hsa-miR-3175	0	0	0	0	41.97	0	0	0	0	0	0	0	0	0	0
hsa-miR-3176	0	0	0	5.63	10.49	47.59	10.82	8.32	29.54	7.85	0	0	3.04	0	0
hsa-miR-3177-3p	17.67	8.38	9.29	5.63	52.46	23.8	0	0	0	23.56	6.04	3.35	2.28	6.71	0
hsa-miR-3177-5p	0	0	0	11.27	10.49	0	0	0	0	0	0	0	0	0	0
hsa-miR-3178	0	2.79	1.55	118.31	178.36	47.59	0	0	0	15.71	0	0	0.76	0	1.84
hsa-miR-3179	6.43	0	0	22.54	0	0	0	0	0	3.93	0	0	3.8	0	0
hsa-miR-3180	0	0	0	5.63	0	0	0	0	0	0	0	0	0	0	0
hsa-miR-3180-3p	0	0	0	5.63	0	0	0	0	0	0	0	0	0	0	0
hsa-miR-3181	0	0	0	5.63	20.98	0	0	0	0	0	0	0	6.83	0	0
hsa-miR-3183	0	0	0	16.9	0	0	0	0	0	0	0	0	1.52	1.92	1.84
hsa-miR-3184-3p	0	0	0	0	0	0	0	0	0	0	0	40.17	0	0	0
hsa-miR-3186-3p	0	0	0	16.9	0	23.8	0	0	0	0	6.04	0	0	0	0
hsa-miR-3186-5p	0	0	0	0	20.98	0	0	0	0	0	6.04	10.04	0	0	0
hsa-miR-3187-3p	0	0	4.64	0	52.46	0	0	0	0	0	0	0	1.52	0	8.27
hsa-miR-3188	9.64	4.19	0	95.78	10.49	71.39	0	0	0	0	0	0	2.28	0	0
hsa-miR-3190-3p	0	0	0	0	10.49	0	0	0	0	0	0	0	0	0	0
hsa-miR-3192-3p	0	0	0	0	0	23.8	0	0	0	0	0	0	0	0	0
hsa-miR-3192-5p	0	0	0	5.63	0	0	0	0	0	0	6.04	0	0	0	0
hsa-miR-3194-3p	0	0	3.1	33.8	20.98	0	0	0	0	0	0	0	0	0	0
hsa-miR-3194-5p	1.61	8.38	1.55	5.63	0	0	0	0	0	0	0	0	0	0	0
hsa-miR-3195	3.21	0	1.55	73.24	62.95	0	0	0	13.13	39.26	18.13	0	31.89	51.74	34.92
hsa-miR-3196	0	0	0	5.63	10.49	0	0	0	3.28	23.56	0	0	10.63	2.87	7.35
hsa-miR-3199	0	0	3.1	0	52.46	0	5.41	0	0	0	0	0	3.04	0	0
hsa-miR-32-3p	49.81	15.37	12.38	219.73	241.3	47.59	3.61	0	0	0	36.25	48.54	11.39	12.45	8.27
hsa-miR-32-5p	175.12	180.24	198.11	1109.91	1961.91	761.45	10.82	16.64	22.97	51.04	66.46	58.58	25.06	18.2	11.95
hsa-miR-3200-3p	67.48	22.36	21.67	129.58	660.96	95.18	0	0	0	0	6.04	1.67	15.95	40.24	7.35
hsa-miR-3200-5p	12.85	6.99	7.74	39.44	146.88	23.8	0	0	0	11.78	0	0	0	3.83	0
hsa-miR-3202	0	0	0	16.9	0	0	0	0	0	0	0	0	0	0	0
hsa-miR-320a-3p	40501.8	27707.2	19637.8	137076	295409	89804	5096.73	6455.24	6022.11	44518.4	20380	15961.4	14061.7	16098.2	16270.6
hsa-miR-320a-5p	14.46	0	0	0	0	0	0	0	0	0	0	0	2.28	2.87	0
hsa-miR-320b	1145.54	663.69	518.5	2174.74	4238.57	1427.73	234.46	395.26	370.84	2073.18	9492.12	1439.32	579.35	643.81	800.44
hsa-miR-320c	297.23	223.56	148.58	597.21	1552.74	380.73	81.16	64.49	29.54	675.35	1002.99	302.93	253.61	297	340.94
hsa-miR-320d	139.78	72.66	69.65	653.55	923.25	237.95	25.25	24.96	32.82	349.46	441.07	194.14	129.84	128.38	181.96
hsa-miR-320e	9.64	4.19	10.83	309.87	535.07	118.98	1.8	12.48	19.69	7.85	6.04	5.02	6.83	13.41	0.92
hsa-miR-323a-3p	216.9	202.6	131.56	163.39	1447.83	237.95	75.75	197.63	206.75	51.04	24.17	13.39	504.94	467.53	421.81
hsa-miR-323a-5p	0	0	0	0	10.49	0	0	0	0	0	0	0	0	0.96	0
hsa-miR-323b-3p	242.6	223.56	156.32	281.7	1815.03	166.57	28.86	133.14	75.48	31.41	24.17	0	170.85	226.1	165.42
hsa-miR-324-3p	109.25	117.37	83.58	608.48	1300.95	166.57	10.82	27.04	26.25	51.04	84.59	43.51	26.58	31.62	26.65
hsa-miR-324-5p	241	104.79	151.68	1160.61	3220.89	428.32	5.41	6.24	13.13	43.19	223.56	165.69	112.38	168.62	110.28
hsa-miR-326	33.74	25.15	20.12	174.66	430.15	71.39	0	0	0	7.85	6.04	1.67	18.22	0.96	0
hsa-miR-328-3p	44.99	37.73	47.98	208.46	587.52	95.18	0	0	3.28	3.93	54.38	28.45	41	58.44	44.11
hsa-miR-328-5p	0	0	0	5.63	20.98	0	0	0	0	0	0	0	0	0	0
hsa-miR-329-3p	12.85	9.78	0	11.27	83.93	0	16.23	29.12	9.85	7.85	0	5.02	13.67	19.16	14.7
hsa-miR-329-5p	1.61	8.38	0	0	10.49	0	0	0	3.28	0	0	0	1.52	0	3.68
hsa-miR-330-3p	192.8	192.82	142.39	929.62	1573.72	737.66	0	12.48	9.85	15.71	163.14	65.27	87.32	90.06	102.01
hsa-miR-330-5p	0	0	0	28.17	41.97	0	0	0	6.56	0	6.04	0	2.28	3.83	9.19
hsa-miR-331-3p	49.81	57.29	55.72	484.53	839.32	95.18	9.02	0	16.41	43.19	66.46	23.43	116.17	149.46	127.74
hsa-miR-331-5p	72.3	90.82	29.41	456.36	902.27	333.14	18.04	4.16	6.56	86.38	30.21	3.35	13.67	48.86	68
hsa-miR-335-3p	33.74	30.74	10.83	152.12	451.13	118.98	0	0	9.85	0	0	1.67	3.04	9.58	6.43
hsa-miR-335-5p	168.7	191.42	109.89	1352.17	4689.7	1023.2	194.78	174.75	101.74	78.53	314.19	70.29	47.84	58.44	30.33
hsa-miR-337-3p	17.67	6.99	23.22	22.54	230.81	0	0	0	0	7.85	0	0	28.09	22.04	43.19
hsa-miR-337-5p	102.83	141.12	102.15	169.02	1017.68	166.57	3.61	31.2	9.85	62.82	12.08	23.43	265.76	218.44	220.56
hsa-miR-338-3p	247.42	100.6	99.06	1211.32	1321.93	594.89	293.97	542.96	639.95	27.49	586.08	241	23.54	15.33	24.81
hsa-miR-338-5p	98.01	81.04	69.65	1966.28	912.76	928.02	220.03	509.68	548.06	113.87	1564.9	850.21	12.15	22.99	22.97
hsa-miR-339-3p	136.56	103.4	71.2	608.48	1363.89	452.11	14.43	0	0	43.19	24.17	36.82	64.54	30.66	27.57
hsa-miR-339-5p	234.57	150.9	83.58	1690.21	5077.89	809.05	0	33.29	29.54	137.43	30.21	55.23	31.13	83.35	56.06
hsa-miR-33a-3p	0	1.4	0	16.9	10.49	0	0	0	0	0	0	0	0	0	0
hsa-miR-33a-5p	387.2	292.02	433.37	2247.98	3157.94	785.25	46.89	45.77	62.35	54.97	78.55	33.47	56.95	37.36	37.68
hsa-miR-33b-3p	0	0	0	28.17	41.97	47.59	0	0	0	0	6.04	0	3.04	2.87	0
hsa-miR-33b-5p	109.25	113.18	88.22	202.83	681.95	71.39	0	4.16	0	0	24.17	0	16.7	2.87	0
hsa-miR-340-3p	507.7	462.49	278.59	1301.46	2339.6	809.05	5.41	18.72	49.23	270.93	392.74	63.6	64.54	80.48	64.33
hsa-miR-340-5p	1523.1	1416.8	872.93	5831.24	8854.83	3355.16	28.86	112.34	91.89	420.13	1057.37	965.69	93.4	107.3	137.85
hsa-miR-342-3p	9716.97	9003.8	6430.89	26789.9	34821.3	15871.6	645.66	659.46	925.47	3883.29	2441	898.74	981.03	964.76	885.9
hsa-miR-342-5p	117.28	188.63	69.65	1307.1	1342.91	547.3	41.48	10.4	19.69	145.28	96.67	80.33	50.11	20.12	20.22
hsa-miR-345-3p	0	0	0	16.9	10.49	0	0	0	0	0	0	0	2.28	8.62	1.84
hsa-miR-345-5p	1460.44	818.78	698.03	9059.54	9389.89	3997.64	59.52	72.81	59.07	773.52	2042.23	1452.71	808.67	899.62	713.13
hsa-miR-346	0	0	0	0	0	0	0	0	0	0	0	3.35	0	0.96	0
hsa-miR-34a-3p	0	0	0	0	0	0	0	0	0	0	0	8.37	3.8	14.37	18.38
hsa-miR-34a-5p	295.62	269.67	233.71	1025.4	4364.46	452.11	411.2	243.4	462.73	1527.4	145.01	338.07	1935.48	2412.39	2176.15
hsa-miR-34b-3p	0	0	0	0	0	0	23.45	68.65	13.13	7.85	0	0	4.56	7.66	0
hsa-miR-34b-5p	24.1	20.96	13.93	135.22	10.49	71.39	1011.77	1705.86	761.38	23.56	24.17	118.83	99.47	169.58	116.71
hsa-miR-34c-3p	0	1.4	0	11.27	0	23.8	99.19	199.71	114.86	0	0	0	4.56	7.66	18.38
hsa-miR-34c-5p	0	8.38	4.64	253.53	104.91	95.18	892.74	1851.49	1168.32	7.85	30.21	70.29	179.2	166.7	218.72
hsa-miR-3605-3p	27.31	43.31	26.31	185.92	356.71	118.98	0	8.32	22.97	19.63	108.76	11.72	10.63	10.54	10.11
hsa-miR-3605-5p	11.25	0	13.93	22.54	31.47	23.8	0	0	0	0	12.08	1.67	0	5.75	0
hsa-miR-3609	0	0	0	33.8	10.49	71.39	0	0	0	0	0	0	22.02	2.87	9.19
hsa-miR-361-3p	453.07	388.43	321.93	2202.91	3703.5	1808.45	28.86	43.69	101.74	274.85	688.8	548.95	263.48	326.7	287.64
hsa-miR-361-5p	274.74	480.65	294.07	3273.38	2895.65	2236.77	111.82	208.03	147.68	502.59	277.94	1126.36	492.79	588.25	434.68
hsa-miR-3610	0	0	0	0	10.49	23.8	0	0	0	0	6.04	0	0	1.92	1.84
hsa-miR-3613-3p	27.31	36.33	20.12	107.05	83.93	23.8	14.43	0	0	23.56	66.46	21.76	7.59	6.71	10.11
hsa-miR-3613-5p	154.24	169.07	89.77	1239.49	1510.78	261.75	0	4.16	9.85	102.09	404.82	239.33	46.32	54.61	58.81
hsa-miR-3614-3p	0	0	0	0	0	0	0	0	0	11.78	0	0	0	0	0
hsa-miR-3614-5p	0	0	4.64	208.46	136.39	0	0	0	16.41	19.63	66.46	8.37	0	0	0
hsa-miR-3615	939.89	536.54	509.21	9048.28	10386.6	6186.82	59.52	20.8	55.79	930.58	4066.33	1660.24	37.97	54.61	68
hsa-miR-3617-3p	0	0	1.55	0	31.47	0	0	0	0	0	0	0	0	2.87	0
hsa-miR-3617-5p	0	8.38	3.1	0	20.98	0	0	0	0	0	0	0	0	0.96	1.84
hsa-miR-3619-3p	0	0	0	11.27	31.47	0	0	0	0	3.93	0	0	3.8	0	0
hsa-miR-3619-5p	0	0	0	0	0	0	0	0	0	0	0	0	3.04	0	0
hsa-miR-362-3p	459.5	290.63	249.19	1104.27	2266.16	809.05	66.73	62.41	16.41	278.78	108.76	70.29	51.63	56.53	56.06
hsa-miR-362-5p	3.21	13.97	10.83	146.49	377.69	23.8	1.8	12.48	19.69	74.6	54.38	3.35	38.72	52.69	63.41
hsa-miR-3620-3p	0	0	0	0	0	0	0	0	0	0	0	0	0	0	1.84
hsa-miR-3620-5p	0	0	0	0	0	0	0	0	0	0	0	0	0	0.96	0
hsa-miR-3622a-3p	0	0	0	0	0	0	1.8	0	0	0	0	0	0	0	0
hsa-miR-3622a-5p	0	0	0	0	0	0	0	0	0	0	0	0	2.28	3.83	0
hsa-miR-363-3p	14050.1	10294.9	6511.37	41331.3	78424	23438.5	48.69	187.23	95.17	694.99	779.43	441.84	0.76	16.29	6.43
hsa-miR-363-5p	0	2.79	0	0	0	0	0	0	0	0	0	0	0	0	0
hsa-miR-3648	0	0	0	0	0	0	0	0	0	0	0	0	2.28	0	2.76
hsa-miR-3651	20.89	0	0	10744.1	3640.55	4568.73	23.45	6.24	49.23	47.12	175.22	153.97	432.81	385.14	518.31
hsa-miR-3659	0	0	0	0	0	0	0	8.32	0	0	0	0	0	0	0
hsa-miR-365a-3p	149.42	121.56	102.15	185.92	283.27	118.98	3.61	4.16	32.82	160.99	247.73	132.22	264.24	325.74	317.97
hsa-miR-365a-5p	0	0	0	0	0	0	0	0	3.28	0	0	0	0	0	0
hsa-miR-365b-3p	149.42	121.56	102.15	185.92	283.27	118.98	3.61	4.16	32.82	160.99	247.73	132.22	264.24	325.74	317.97
hsa-miR-365b-5p	0	0	0	5.63	31.47	0	0	8.32	9.85	19.63	0	5.02	17.46	12.45	3.68
hsa-miR-3663-3p	0	0	0	0	0	0	0	0	0	0	0	1.67	0	0	0
hsa-miR-3664-3p	0	0	0	0	0	0	0	6.24	0	0	0	0	0	0.96	0
hsa-miR-3665	1.61	0	0	28.17	10.49	0	0	0	0	0	0	0	0	0	0
hsa-miR-3667-3p	0	0	0	0	10.49	0	0	0	0	0	0	0	0	0	0
hsa-miR-3667-5p	4.82	2.79	3.1	0	31.47	0	0	0	0	11.78	66.46	15.06	0	0	0
hsa-miR-3678-3p	0	0	0	5.63	0	0	0	0	0	7.85	0	0	0	0	0
hsa-miR-3679-5p	0	0	0	28.17	62.95	23.8	0	0	0	43.19	24.17	0	0	2.87	3.68
hsa-miR-3680-5p	0	0	0	0	20.98	0	0	0	0	0	0	0	0	0	0
hsa-miR-3682-3p	0	0	0	0	0	0	0	0	0	0	0	3.35	0	0	0
hsa-miR-3684	0	0	7.74	28.17	0	23.8	0	0	0	0	0	0	0	0	0
hsa-miR-3688-3p	17.67	18.16	23.22	90.14	251.8	23.8	0	0	0	3.93	6.04	5.02	0	0	2.76
hsa-miR-369-3p	968.8	958.51	493.73	856.37	6536.2	547.3	28.86	22.88	101.74	223.81	145.01	63.6	1216.42	1474.45	1620.17
hsa-miR-369-5p	274.74	198.41	156.32	101.41	1311.44	71.39	0	0	32.82	62.82	54.38	18.41	437.36	466.57	549.55
hsa-miR-3690	0	0	0	0	10.49	0	0	0	0	0	0	0	0	0	0
hsa-miR-3691-3p	0	4.19	0	0	0	0	0	0	0	0	6.04	0	0	0	0
hsa-miR-3691-5p	0	19.56	0	33.8	0	0	0	0	3.28	0	0	0	0	0.96	0
hsa-miR-370-3p	88.37	8.38	26.31	95.78	514.08	166.57	0	8.32	9.85	3.93	0	0	111.62	139.88	124.98
hsa-miR-370-5p	0	13.97	9.29	0	41.97	0	0	0	0	0	0	0	3.04	11.5	2.76
hsa-miR-371b-3p	12.85	0	0	0	31.47	23.8	0	0	0	0	36.25	11.72	0	0	0
hsa-miR-371b-5p	9.64	1.4	6.19	163.39	73.44	142.77	0	0	0	19.63	187.3	61.92	0	0	0
hsa-miR-372-3p	0	2.79	4.64	5.63	0	0	0	0	0	0	0	0	2.28	0.96	0
hsa-miR-374a-3p	179.94	113.18	58.81	1014.13	1238	571.09	3.61	12.48	32.82	109.94	253.77	26.78	87.32	106.34	114.87
hsa-miR-374a-5p	14.46	29.34	9.29	56.34	188.85	71.39	0	0	0	11.78	12.08	0	3.8	0	3.68
hsa-miR-374b-3p	28.92	27.94	9.29	84.51	115.41	0	0	6.24	0	0	12.08	0	10.63	28.74	9.19
hsa-miR-374b-5p	175.12	149.5	162.51	631.01	1143.57	237.95	0	4.16	9.85	86.38	60.42	25.1	41.76	40.24	37.68
hsa-miR-374c-3p	0	0	0	0	20.98	0	0	0	0	0	0	0	0	0	0
hsa-miR-374c-5p	4.82	0	0	16.9	52.46	23.8	0	0	0	0	0	0	0	0	0
hsa-miR-375-3p	1592.18	1619.4	1009.13	3791.71	9222.03	1261.16	9.02	16.64	52.51	7.85	0	0	7.59	7.66	0.92
hsa-miR-376a-2-5p	0	0	0	11.27	20.98	0	0	0	0	0	0	0	6.83	2.87	0.92
hsa-miR-376a-3p	967.2	598.02	363.72	518.33	4343.48	261.75	0	14.56	114.86	176.69	48.34	30.13	1172.38	1324.04	1240.63
hsa-miR-376a-5p	9.64	5.59	12.38	5.63	104.91	0	0	0	0	0	0	0	13.67	13.41	6.43
hsa-miR-376b-3p	65.87	39.12	71.2	50.71	482.61	0	0	2.08	19.69	3.93	0	1.67	78.97	89.1	75.36
hsa-miR-376b-5p	0	0	0	0	10.49	0	0	0	0	0	0	0	2.28	1.92	0
hsa-miR-376c-3p	1760.88	1242.15	1193.31	957.79	7858.13	928.02	12.62	12.48	177.22	200.25	42.29	50.21	2181.5	2378.86	2181.67
hsa-miR-376c-5p	0	0	0	0	10.49	0	0	0	0	0	0	0	2.28	1.92	0
hsa-miR-377-3p	99.61	30.74	32.5	67.61	419.66	0	9.02	6.24	26.25	98.16	0	8.37	80.49	132.21	153.47
hsa-miR-377-5p	17.67	54.49	34.05	45.07	314.74	0	5.41	0	13.13	11.78	0	0	41.76	36.41	51.46
hsa-miR-378a-3p	2628.47	1917.01	1642.16	14676.7	21811.8	9518.18	218.23	97.78	872.96	8418.38	1419.89	1220.08	629.47	581.54	541.28
hsa-miR-378a-5p	41.77	22.36	18.57	321.14	419.66	166.57	0	0	6.56	129.57	24.17	46.86	3.8	8.62	0
hsa-miR-378b	0	0	0	5.63	41.97	0	0	0	0	0	6.04	0	0	0	0
hsa-miR-378c	96.4	117.37	120.72	771.86	1489.79	428.32	0	6.24	6.56	168.84	78.55	38.49	13.67	18.2	11.03
hsa-miR-378d	4.82	36.33	29.41	78.88	167.86	23.8	0	0	6.56	3.93	6.04	0	3.8	7.66	6.43
hsa-miR-378f	16.07	4.19	0	50.71	94.42	0	0	0	0	11.78	0	0	0.76	3.83	0
hsa-miR-378g	3.21	4.19	1.55	11.27	41.97	0	0	0	0	11.78	0	0	0.76	0	0
hsa-miR-378h	1.61	2.79	0	28.17	31.47	23.8	0	0	0	0	0	0	0.76	0	0
hsa-miR-378i	86.76	44.71	21.67	270.43	482.61	118.98	0	0	29.54	102.09	48.34	28.45	0	0.96	1.84
hsa-miR-378j	0	0	0	0	10.49	0	0	0	0	0	0	0	0	0	0
hsa-miR-379-3p	3.21	33.53	10.83	11.27	241.3	118.98	0	0	16.41	7.85	0	0	69.86	83.35	68
hsa-miR-379-5p	6.43	6.99	1.55	5.63	136.39	71.39	1.8	0	3.28	0	18.13	0	63.02	46.94	35.84
hsa-miR-380-3p	14.46	15.37	1.55	33.8	73.44	0	5.41	0	3.28	3.93	0	1.67	34.17	16.29	39.52
hsa-miR-380-5p	16.07	0	0	0	20.98	0	0	0	0	0	0	0	22.02	3.83	2.76
hsa-miR-381-3p	32.13	47.51	12.38	118.31	556.05	47.59	0	2.08	19.69	15.71	0	0	132.88	125.51	123.14
hsa-miR-382-3p	525.37	385.64	198.11	202.83	1563.23	356.93	0	0	75.48	35.34	66.46	13.39	787.41	879.5	884.98
hsa-miR-382-5p	766.37	632.95	420.99	777.5	5938.19	809.05	66.73	97.78	315.05	282.71	90.63	66.95	1136.69	1179.37	1235.11
hsa-miR-383-5p	0	0	0	0	0	0	10.82	0	0	0	0	0	0	0	0
hsa-miR-3909	8.03	1.4	17.03	95.78	73.44	118.98	0	0	0	11.78	18.13	58.58	15.19	12.45	9.19
hsa-miR-3911	0	0	0	5.63	0	0	0	0	0	0	0	0	0	0	0
hsa-miR-3912-3p	43.38	15.37	12.38	276.07	262.29	190.36	1.8	6.24	9.85	7.85	24.17	36.82	6.07	2.87	10.11
hsa-miR-3913-3p	0	0	6.19	0	20.98	23.8	0	0	0	0	0	0	2.28	0	1.84
hsa-miR-3913-5p	4.82	0	6.19	45.07	62.95	23.8	1.8	0	0	0	12.08	1.67	2.28	0	0.92
hsa-miR-3914	0	0	0	5.63	0	0	0	0	0	0	0	0	0	0	0
hsa-miR-3916	0	0	0	0	10.49	0	0	0	0	0	0	0	0	0	0
hsa-miR-3918	0	0	0	0	10.49	0	0	0	0	0	0	0	0	0	0
hsa-miR-3922-5p	0	0	0	0	0	0	0	0	0	0	0	0	0	0	2.76
hsa-miR-3928-3p	1.61	0	9.29	28.17	94.42	23.8	0	0	0	3.93	12.08	10.04	1.52	0	0.92
hsa-miR-3928-5p	6.43	0	0	0	0	23.8	0	0	0	0	0	0	0	0	0
hsa-miR-3934-3p	0	0	0	0	0	0	0	0	0	0	0	0	0	1.92	0
hsa-miR-3934-5p	0	0	0	112.68	31.47	47.59	0	0	0	23.56	0	3.35	6.07	0	5.51
hsa-miR-3939	0	0	0	0	0	0	0	0	0	7.85	0	0	0	0	0
hsa-miR-3940-3p	64.27	43.31	68.1	84.51	115.41	0	0	0	0	0	0	0	3.04	22.04	11.03
hsa-miR-3940-5p	0	2.79	0	11.27	0	0	0	2.08	0	0	0	0	0	0	0
hsa-miR-3942-5p	8.03	1.4	0	11.27	0	0	0	0	0	0	0	0	0	0	0
hsa-miR-3944-5p	3.21	0	10.83	16.9	94.42	0	0	0	0	0	0	0	0	0	0
hsa-miR-3960	332.57	300.41	229.07	1538.09	2276.66	999.41	108.21	301.65	226.44	208.1	422.95	45.19	1267.29	1224.4	1213.98
hsa-miR-409-3p	764.76	490.43	515.4	569.04	5151.33	547.3	3.61	24.96	141.12	129.57	66.46	30.13	1315.89	1474.45	1298.52
hsa-miR-409-5p	175.12	96.41	37.15	78.88	587.52	95.18	0	0	42.66	43.19	18.13	3.35	306.76	276.88	359.32
hsa-miR-410-3p	358.28	164.87	187.28	259.17	1573.72	190.36	59.52	24.96	91.89	106.01	0	26.78	299.93	454.12	381.38
hsa-miR-411-3p	9.64	32.14	43.34	0	115.41	0	0	0	13.13	0	6.04	0	66.82	84.31	63.41
hsa-miR-411-5p	281.16	247.31	167.16	332.41	1458.32	166.57	7.21	0	111.58	54.97	6.04	1.67	923.32	1107.51	1210.3
hsa-miR-412-3p	0	0	0	0	0	0	0	0	0	0	0	0	1.52	0	0
hsa-miR-412-5p	0	1.4	0	0	41.97	23.8	0	0	6.56	0	6.04	0	13.67	19.16	15.62
hsa-miR-421	1417.06	1031.16	736.73	7098.9	6934.88	2807.86	59.52	89.45	147.68	1111.19	1075.49	1091.21	552.78	650.52	627.67
hsa-miR-422a	3.21	1.4	3.1	33.8	0	0	1.8	0	6.56	15.71	0	0	2.28	0.96	0.92
hsa-miR-423-3p	10857.7	7985.22	5797.86	50002.2	68530.5	26674.7	218.23	212.19	1427.58	5206.51	10603.9	12411.7	8167.91	7920.26	8152.31
hsa-miR-423-5p	7591.38	7186	3318.37	92387.1	142202	63034.2	1475.27	1743.31	2165.99	13499.2	10011.7	12410	3744.16	3967.32	4060.07
hsa-miR-424-3p	250.64	236.13	165.61	3802.98	2392.06	2546.11	25.25	12.48	72.2	302.34	791.51	908.78	1154.91	1096.98	1177.22
hsa-miR-424-5p	59.45	40.52	20.12	946.52	702.93	642.48	0	29.12	52.51	74.6	181.26	80.33	198.94	243.35	224.23
hsa-miR-425-3p	1651.63	1321.79	1145.33	10575.1	14258	5972.66	27.05	37.45	52.51	530.07	2622.27	1469.45	311.32	266.34	237.1
hsa-miR-425-5p	16615.9	12650.6	10586.6	80775.3	137848	57965.7	156.91	64.49	121.43	3702.67	15709.4	11409.2	716.03	805.73	628.59
hsa-miR-4259	0	0	0	0	0	0	0	0	0	0	0	0	1.52	0	0
hsa-miR-4266	0	0	0	78.88	0	0	0	0	0	0	0	5.02	0	0	0
hsa-miR-4268	0	0	0	0	0	0	0	4.16	0	0	0	0	0	0	0
hsa-miR-4286	36.95	58.68	20.12	867.64	818.34	214.16	0	0	150.96	51.04	66.46	31.8	83.52	96.76	77.19
hsa-miR-4289	6.43	0	1.55	5.63	10.49	0	0	0	0	0	0	0	0	0	1.84
hsa-miR-429	57.84	54.49	46.43	169.02	419.66	47.59	7.21	0	62.35	0	12.08	5.02	216.4	240.47	265.59
hsa-miR-4298	0	0	0	5.63	0	0	0	0	0	0	6.04	0	0	0	0
hsa-miR-4301	0	0	0	0	10.49	0	0	6.24	0	0	0	0	1.52	4.79	0
hsa-miR-431-3p	9.64	2.79	4.64	0	157.37	23.8	0	6.24	9.85	0	0	0	68.34	27.78	68.92
hsa-miR-431-5p	102.83	65.67	74.29	185.92	1217.01	71.39	0	0	6.56	7.85	0	3.35	59.23	66.11	58.81
hsa-miR-4317	0	0	0	0	0	0	0	0	0	0	0	1.67	0	0	0
hsa-miR-432-3p	0	0	0	0	10.49	0	0	0	0	0	0	0	0	0	0
hsa-miR-432-5p	128.53	43.31	68.1	84.51	965.22	333.14	14.43	0	19.69	35.34	0	1.67	481.4	497.23	547.71
hsa-miR-4324	0	0	0	0	0	214.16	0	0	0	0	0	0	7.59	5.75	8.27
hsa-miR-4325	0	0	3.1	0	0	0	0	0	0	0	0	0	0	0	0
hsa-miR-4326	0	0	4.64	56.34	0	0	0	0	0	7.85	0	1.67	3.04	0	1.84
hsa-miR-433-3p	61.05	32.14	23.22	28.17	524.57	47.59	30.66	33.29	6.56	15.71	0	3.35	88.84	113.05	139.69
hsa-miR-433-5p	0	5.59	0	0	41.97	0	0	0	3.28	0	0	0	1.52	3.83	3.68
hsa-miR-4421	0	0	0	5.63	0	0	0	0	0	0	0	0	0	0	0
hsa-miR-4422	16.07	0	9.29	0	41.97	0	0	2.08	0	7.85	0	0	0	0	0
hsa-miR-4423-5p	0	0	0	0	20.98	0	0	0	0	0	0	0	0.76	0	0
hsa-miR-4424	8.03	0	0	5.63	0	23.8	0	0	0	0	0	0	0	0	0
hsa-miR-4426	0	0	0	0	0	0	0	0	0	0	0	0	0	1.92	0
hsa-miR-4429	4.82	1.4	0	0	0	0	0	0	0	3.93	0	3.35	0	0	1.84
hsa-miR-4430	0	1.4	0	5.63	0	0	0	0	0	3.93	6.04	0	3.8	0	0
hsa-miR-4433a-5p	0	2.79	0	0	0	0	0	0	0	0	12.08	5.02	0	0	0
hsa-miR-4433b-3p	165.48	131.34	99.06	5.63	577.03	0	0	0	0	0	0	0	0	0	0
hsa-miR-4433b-5p	647.48	452.71	368.36	580.31	681.95	237.95	0	0	0	0	6.04	0	0	2.87	0
hsa-miR-4436b-3p	0	0	0	0	0	0	0	0	0	0	0	0	0.76	0	0
hsa-miR-4440	1.61	5.59	0	28.17	41.97	0	0	0	0	3.93	6.04	13.39	0	0	0
hsa-miR-4444	0	0	0	5.63	0	0	0	0	0	0	0	0	0	0	0
hsa-miR-4446-3p	0	4.19	4.64	5.63	125.9	23.8	0	0	0	0	0	0	0	0	0
hsa-miR-4448	4.82	5.59	1.55	467.63	660.96	285.55	1.8	12.48	3.28	15.71	18.13	0	28.09	42.15	21.14
hsa-miR-4449	0	0	0	253.53	73.44	47.59	0	0	9.85	0	12.08	6.69	25.06	47.9	22.97
hsa-miR-4454	72.3	51.7	30.95	760.6	1133.08	452.11	48.69	14.56	758.1	47.12	66.46	6.69	107.06	141.79	166.34
hsa-miR-4466	0	1.4	3.1	16.9	10.49	0	0	0	0	7.85	0	0	4.56	2.87	8.27
hsa-miR-4470	0	0	0	0	0	0	0	0	0	0	0	0	0.76	0	0
hsa-miR-4473	0	0	0	0	0	0	0	0	0	0	0	0	0	1.92	0
hsa-miR-4477b	6.43	1.4	0	16.9	10.49	0	0	0	0	0	12.08	8.37	0	0	0
hsa-miR-4479	0	0	0	0	10.49	0	0	0	0	0	0	0	0	0	0
hsa-miR-448	0	0	0	0	0	0	3.61	14.56	0	0	0	0	0	0	0
hsa-miR-4482-3p	0	0	0	0	10.49	23.8	0	0	0	0	0	0	0	0	0
hsa-miR-4482-5p	0	0	0	33.8	0	0	0	0	6.56	0	0	0	0	0	7.35
hsa-miR-4483	0	0	0	0	0	0	0	0	0	0	0	0	3.8	0	1.84
hsa-miR-4485-3p	6.43	1.4	4.64	180.29	367.2	618.68	0	0	0	0	0	0	14.43	9.58	38.6
hsa-miR-4485-5p	0	0	0	0	0	0	0	0	3.28	0	0	0	1.52	0	0
hsa-miR-4488	56.23	39.12	78.94	1014.13	1395.37	1237.36	10.82	33.29	154.24	121.72	199.39	65.27	578.6	587.29	572.53
hsa-miR-4492	0	0	1.55	22.54	52.46	0	0	0	36.1	3.93	60.42	8.37	10.63	12.45	11.03
hsa-miR-4497	3.21	6.99	0	383.12	514.08	95.18	3.61	0	3.28	3.93	0	0	14.43	13.41	8.27
hsa-miR-4498	0	0	0	0	0	23.8	0	0	0	0	0	0	0	0	0
hsa-miR-449a	0	0	0	11.27	41.97	0	0	4.16	0	0	0	0	9.11	5.75	0.92
hsa-miR-449b-5p	0	0	0	16.9	0	0	0	0	0	0	0	0	0	0	0
hsa-miR-449c-5p	0	1.4	0	0	10.49	0	0	0	0	0	0	11.72	7.59	3.83	0
hsa-miR-4508	629.8	480.65	499.92	1121.17	1405.86	1118.39	0	8.32	62.35	7.85	12.08	33.47	22.02	13.41	22.97
hsa-miR-450a-1-3p	1.61	0	0	5.63	20.98	0	0	0	0	0	0	0	0	2.87	0
hsa-miR-450a-2-3p	6.43	0	0	50.71	20.98	0	0	0	0	0	18.13	25.1	9.11	11.5	11.95
hsa-miR-450a-5p	3.21	5.59	0	67.61	94.42	0	0	0	3.28	0	18.13	3.35	19.74	25.87	34
hsa-miR-450b-5p	0	5.59	3.1	292.97	83.93	47.59	0	0	0	23.56	54.38	16.74	12.15	15.33	11.95
hsa-miR-4511	0	0	9.29	56.34	0	23.8	0	0	0	0	0	0	0.76	0.96	0
hsa-miR-4512	0	0	0	5.63	0	0	0	0	0	0	0	0	0	0	1.84
hsa-miR-4516	27.31	5.59	6.19	371.85	199.34	190.36	10.82	4.16	95.17	145.28	36.25	18.41	148.83	137.96	124.06
hsa-miR-451a	2.92864e+06	2.23531e+06	1.69912e+06	5.08871e+06	1.06458e+07	2.50814e+06	140.67	1192.02	918.9	72549.6	247551	27998.2	974.96	1165.96	1203.87
hsa-miR-451b	24.1	13.97	10.83	39.44	10.49	23.8	0	0	0	0	0	0	0	0	0
hsa-miR-452-3p	0	4.19	0	0	0	0	0	0	0	0	0	0	0.76	1.92	3.68
hsa-miR-452-5p	335.79	177.45	103.7	507.06	2014.37	475.91	50.5	27.04	124.71	7.85	6.04	18.41	344.73	465.62	460.41
hsa-miR-4520-3p	0	0	0	0	0	0	0	0	0	0	0	0	0.76	0	0
hsa-miR-4520-5p	0	0	0	0	0	0	1.8	0	0	0	0	0	0	0	0
hsa-miR-4521	0	0	0	0	0	0	0	0	9.85	0	0	0	0	3.83	0
hsa-miR-4523	8.03	0	3.1	11.27	31.47	0	0	0	0	0	0	0	0	0	1.84
hsa-miR-4524a-5p	0	0	0	0	0	0	0	0	0	0	0	0	5.32	0	2.76
hsa-miR-4525	0	0	0	11.27	0	0	0	0	0	0	0	0	0	0.96	0
hsa-miR-4526	0	0	0	0	10.49	0	0	0	0	0	0	0	0	2.87	0
hsa-miR-4539	0	0	0	0	0	0	0	0	9.85	0	0	0	0	0	0
hsa-miR-454-3p	441.83	484.84	235.26	2557.86	3965.79	690.07	16.23	4.16	45.95	212.03	416.9	68.62	154.9	146.58	174.61
hsa-miR-454-5p	247.42	259.89	122.27	1036.66	1059.64	428.32	0	0	0	27.49	138.97	78.66	8.35	15.33	25.73
hsa-miR-455-3p	64.27	58.68	61.91	16.9	52.46	47.59	0	2.08	127.99	318.04	18.13	11.72	455.59	432.08	399.76
hsa-miR-455-5p	25.71	27.94	4.64	28.17	83.93	23.8	0	0	42.66	66.75	6.04	5.02	142.75	94.85	153.47
hsa-miR-4632-3p	0	0	0	0	20.98	0	0	0	0	0	0	0	0	0	0
hsa-miR-4632-5p	0	0	0	0	0	0	0	0	0	0	0	5.02	0	0	0
hsa-miR-4636	17.67	0	0	0	0	0	0	10.4	0	0	0	0	2.28	3.83	2.76
hsa-miR-4638-5p	17.67	0	0	0	31.47	0	0	0	0	0	0	0	0	0	0
hsa-miR-4644	0	0	0	5.63	0	0	0	0	0	0	0	0	0	0	1.84
hsa-miR-4645-3p	0	0	0	11.27	0	23.8	0	0	0	7.85	6.04	0	0	0	6.43
hsa-miR-4645-5p	0	0	0	0	0	0	0	0	0	0	0	1.67	0	0	0
hsa-miR-4646-5p	0	0	0	5.63	0	0	0	0	0	0	0	0	0	0	0
hsa-miR-4647	0	0	0	0	0	0	0	0	0	0	0	0	0	0	4.59
hsa-miR-4651	0	0	1.55	0	0	0	0	0	0	0	0	0	0	0	0
hsa-miR-4657	0	0	0	16.9	10.49	0	0	0	0	3.93	0	0	0	0	0
hsa-miR-4658	0	0	0	11.27	0	0	0	0	0	0	0	3.35	0	0	0
hsa-miR-4659a-3p	1.61	1.4	4.64	0	10.49	23.8	0	0	0	0	0	0	0	0	0
hsa-miR-4659a-5p	0	0	0	0	20.98	0	0	0	0	0	0	0	0	0	0
hsa-miR-4659b-3p	0	2.79	0	11.27	0	0	0	0	0	0	0	0	0	0	0
hsa-miR-4661-3p	0	0	0	0	10.49	0	0	0	0	0	0	0	0	0	0
hsa-miR-4662a-5p	80.33	72.66	34.05	73.24	377.69	47.59	3.61	0	0	3.93	0	5.02	1.52	0	4.59
hsa-miR-4664-3p	17.67	0	0	5.63	0	0	0	0	0	0	0	0	0	0	0
hsa-miR-4665-5p	0	0	7.74	0	0	0	0	0	0	0	0	0	0	0	0
hsa-miR-4667-5p	0	0	0	11.27	10.49	0	0	0	0	7.85	6.04	0	0	0	0
hsa-miR-4668-5p	0	0	0	22.54	10.49	23.8	0	0	0	0	6.04	0	3.8	0	0
hsa-miR-4669	0	0	0	0	10.49	0	0	0	0	0	0	0	0	0	0
hsa-miR-4670-3p	0	0	0	0	20.98	0	0	0	0	0	0	0	0	0	0
hsa-miR-4670-5p	0	8.38	1.55	0	0	0	0	0	0	0	0	0	0	0	0
hsa-miR-4671-3p	0	0	0	0	31.47	0	0	0	0	0	0	0	3.8	0.96	0
hsa-miR-4673	0	0	0	5.63	0	0	0	0	0	0	0	0	0	0	0
hsa-miR-4676-3p	0	0	0	22.54	20.98	23.8	0	0	0	0	12.08	3.35	0	0	0
hsa-miR-4676-5p	0	0	0	0	20.98	0	0	0	0	7.85	0	3.35	0	0	0
hsa-miR-4677-3p	1.61	6.99	3.1	11.27	31.47	0	0	0	0	0	6.04	0	2.28	2.87	0
hsa-miR-4677-5p	0	0	9.29	22.54	0	0	0	0	0	0	0	1.67	2.28	0	0
hsa-miR-4678	0	1.4	0	28.17	20.98	0	0	0	0	0	0	0	0	0	0
hsa-miR-4685-3p	6.43	4.19	0	0	31.47	0	0	0	9.85	0	6.04	0	0	0	0
hsa-miR-4686	0	0	0	0	31.47	0	0	0	0	0	0	0	0	0	0
hsa-miR-4687-5p	16.07	11.18	6.19	45.07	41.97	23.8	0	0	0	11.78	0	1.67	0	0	0
hsa-miR-4688	0	0	0	0	0	0	0	0	0	0	0	0	0	0.96	0
hsa-miR-4689	0	0	0	0	0	0	3.61	0	0	0	0	0	0	0	0
hsa-miR-4690-3p	0	0	0	5.63	31.47	0	0	0	0	0	0	0	0	0	0
hsa-miR-4690-5p	8.03	0	0	146.49	304.25	47.59	0	0	0	0	0	6.69	3.04	0	2.76
hsa-miR-4697-3p	0	0	0	0	31.47	0	0	0	0	0	0	0	0	0	0
hsa-miR-4699-5p	0	0	0	0	0	0	3.61	0	0	0	0	0	0	0	2.76
hsa-miR-4700-3p	0	0	0	28.17	0	0	0	0	0	0	0	0	0	0	0
hsa-miR-4700-5p	0	0	0	0	0	0	0	4.16	0	0	0	0	0	0	0
hsa-miR-4701-5p	0	0	3.1	0	0	0	0	0	0	0	0	0	0	0	0
hsa-miR-4705	0	0	0	0	0	0	7.21	4.16	0	0	0	0	14.43	5.75	9.19
hsa-miR-4706	0	0	0	0	31.47	23.8	0	0	0	0	0	0	0	0	0
hsa-miR-4707-3p	1.61	0	0	129.58	115.41	47.59	7.21	0	0	23.56	30.21	98.74	0	0	0
hsa-miR-4707-5p	0	0	0	0	0	0	0	0	0	19.63	0	0	0	0	0
hsa-miR-4708-3p	8.03	2.79	0	0	0	23.8	0	0	0	0	0	0	0	0	0
hsa-miR-4709-3p	0	0	0	0	0	0	0	0	0	0	0	0	1.52	1.92	0
hsa-miR-4709-5p	0	0	0	0	0	0	0	0	0	19.63	0	0	2.28	8.62	0
hsa-miR-4714-3p	0	1.4	0	56.34	52.46	23.8	0	0	0	0	0	3.35	0	3.83	2.76
hsa-miR-4717-3p	0	0	0	0	0	0	0	0	0	0	0	1.67	0	0	5.51
hsa-miR-4722-5p	0	0	0	0	0	0	0	0	0	0	0	0	3.04	0	0
hsa-miR-4723-5p	0	0	0	0	0	0	0	0	0	0	0	0	0	1.92	1.84
hsa-miR-4724-5p	0	0	0	0	10.49	0	0	0	0	0	18.13	0	0	0	0
hsa-miR-4725-3p	0	0	0	11.27	0	0	0	0	0	0	0	0	0	0	0
hsa-miR-4728-3p	0	0	0	0	20.98	0	0	0	0	0	0	0	0	0	0
hsa-miR-4731-5p	0	0	0	5.63	62.95	0	0	0	0	0	0	0	0	0	0
hsa-miR-4732-3p	221.72	209.59	182.63	585.94	1217.01	237.95	0	0	0	3.93	30.21	0	0	0	0
hsa-miR-4732-5p	24.1	0	3.1	50.71	157.37	0	0	0	0	0	0	0	0	0	0
hsa-miR-4733-3p	0	0	0	0	0	0	0	0	0	0	0	0	0	0.96	0
hsa-miR-4733-5p	0	0	0	0	0	0	0	0	0	0	0	0	2.28	0	0
hsa-miR-4738-3p	0	0	0	16.9	10.49	0	0	0	0	0	0	0	0	0	0
hsa-miR-4739	0	0	0	5.63	0	0	0	0	0	0	0	0	0	0	0
hsa-miR-4741	0	0	0	5.63	0	0	0	0	0	0	0	0	0	0	0
hsa-miR-4742-5p	0	0	0	5.63	0	0	0	0	0	0	0	0	0	0.96	0
hsa-miR-4743-5p	0	9.78	0	0	0	0	0	0	0	0	0	0	0.76	0	0
hsa-miR-4746-5p	6.43	0	0	16.9	73.44	0	0	0	0	0	0	3.35	0	0	0
hsa-miR-4747-3p	0	13.97	0	0	0	0	0	0	0	0	0	0	0	0	0
hsa-miR-4748	0	2.79	0	11.27	10.49	0	0	0	0	0	0	0	0	0	0
hsa-miR-4750-5p	3.21	0	0	5.63	0	0	0	0	0	0	0	0	0	0	0
hsa-miR-4752	0	0	0	0	0	23.8	0	0	0	0	0	0	0	0	0
hsa-miR-4753-3p	0	0	0	22.54	0	0	0	2.08	0	11.78	0	0	0	0	0
hsa-miR-4753-5p	6.43	0	10.83	22.54	10.49	0	0	0	0	0	0	0	0	0	0
hsa-miR-4754	0	0	0	5.63	0	0	0	0	0	0	0	0	0	0	0
hsa-miR-4755-3p	0	0	0	0	0	0	0	0	0	0	0	0	0	0	2.76
hsa-miR-4755-5p	0	0	0	0	0	0	0	0	0	0	0	5.02	0	0	0
hsa-miR-4757-3p	0	0	0	5.63	10.49	0	0	0	0	0	0	0	6.07	2.87	0
hsa-miR-4757-5p	0	0	0	0	10.49	0	0	0	0	0	0	0	0	0	0
hsa-miR-4760-5p	0	0	0	0	0	0	0	0	0	0	0	0	3.04	0	0
hsa-miR-4762-3p	0	0	0	0	20.98	0	0	0	0	0	0	0	0	0	0
hsa-miR-4762-5p	0	0	0	11.27	0	23.8	0	0	0	0	0	0	0	0	0
hsa-miR-4763-3p	0	0	0	0	0	0	0	0	0	0	0	1.67	0	0	0
hsa-miR-4766-3p	6.43	8.38	0	73.24	62.95	23.8	18.04	0	0	11.78	12.08	6.69	0	0	0
hsa-miR-4766-5p	0	0	0	0	20.98	0	0	0	0	3.93	0	0	0	0	0
hsa-miR-4767	0	0	0	0	20.98	0	0	0	0	0	0	0	0	2.87	0
hsa-miR-4772-3p	0	4.19	0	163.39	73.44	23.8	0	0	0	0	12.08	28.45	0.76	0	0
hsa-miR-4772-5p	0	2.79	6.19	157.75	83.93	118.98	0	0	0	0	42.29	28.45	0	0	0
hsa-miR-4773	0	5.59	0	16.9	0	0	0	0	0	0	0	0	0	0	0
hsa-miR-4775	0	0	0	0	0	0	0	0	0	0	0	0	0	0.96	0
hsa-miR-4777-3p	0	0	0	5.63	20.98	0	0	0	0	0	0	0	0	0	0
hsa-miR-4781-3p	0	0	1.55	5.63	31.47	0	0	0	0	0	0	1.67	0	0	0
hsa-miR-4781-5p	0	0	0	0	0	0	0	0	0	0	6.04	0	0	0	0
hsa-miR-4782-5p	0	0	0	0	10.49	0	0	0	0	0	0	0	0	0	0
hsa-miR-4783-3p	0	4.19	1.55	0	0	23.8	0	0	0	0	0	0	0	0	5.51
hsa-miR-4785	11.25	9.78	0	61.97	115.41	23.8	0	0	0	3.93	6.04	5.02	0	0	5.51
hsa-miR-4787-3p	0	5.59	3.1	0	0	0	5.41	0	0	0	0	0	0	0	0
hsa-miR-4787-5p	36.95	22.36	15.48	287.34	167.86	71.39	34.27	47.85	26.25	0	0	3.35	9.87	0	25.73
hsa-miR-4795-5p	0	0	0	5.63	0	0	0	0	0	0	0	0	0	0	0
hsa-miR-4796-5p	0	0	0	0	10.49	0	0	0	0	0	0	0	0	0	0
hsa-miR-4798-3p	0	0	3.1	0	0	0	0	0	0	0	0	0	0	0	0
hsa-miR-4798-5p	0	0	0	11.27	0	0	0	16.64	0	0	0	0	0.76	0	3.68
hsa-miR-4799-5p	0	0	0	5.63	0	0	0	0	0	0	0	0	0	0	0
hsa-miR-4800-5p	12.85	0	0	33.8	10.49	23.8	0	0	0	7.85	24.17	0	0	0	0
hsa-miR-4803	0	0	0	0	0	0	0	0	0	0	0	0	0	1.92	0
hsa-miR-4804-3p	0	0	0	0	0	0	0	0	0	0	0	0	0	0.96	0
hsa-miR-4804-5p	1.61	0	0	0	0	0	9.02	0	0	0	12.08	0	1.52	0	0
hsa-miR-483-3p	117.28	145.31	78.94	50.71	209.83	118.98	7.21	0	19.69	3.93	0	0	3.8	4.79	10.11
hsa-miR-483-5p	477.17	518.38	391.58	1380.34	4406.43	1546.7	111.82	79.05	85.33	74.6	42.29	8.37	66.06	51.74	110.28
hsa-miR-484	12962.4	10779.7	9127.07	37556.5	70188.1	20154.8	158.71	241.32	544.78	5752.3	9486.08	2905.43	1899.8	1932.4	1806.72
hsa-miR-485-3p	375.95	367.47	283.24	118.31	744.9	237.95	0	18.72	29.54	11.78	18.13	6.69	403.19	394.72	421.81
hsa-miR-485-5p	17.67	0	13.93	0	52.46	23.8	0	0	0	3.93	0	3.35	15.95	16.29	11.03
hsa-miR-486-3p	686.04	702.81	445.75	2343.76	2496.98	904.23	10.82	12.48	3.28	43.19	24.17	8.37	0	0	1.84
hsa-miR-486-5p	186120	146623	126240	513397	801446	189769	88.37	224.67	134.55	4829.57	20090	1658.57	359.15	255.8	229.75
hsa-miR-487a-3p	36.95	18.16	10.83	22.54	104.91	23.8	0	0	3.28	15.71	6.04	0	43.28	62.27	79.95
hsa-miR-487a-5p	25.71	25.15	12.38	33.8	283.27	0	5.41	0	9.85	0	0	0	56.19	69.94	46.87
hsa-miR-487b-3p	3512.12	2442.37	1721.1	1678.95	10544	1856.05	45.09	52.01	236.29	373.02	108.76	33.47	2806.42	3040.87	3043.68
hsa-miR-487b-5p	0	0	0	0	0	0	0	0	0	0	0	0	0	7.66	2.76
hsa-miR-488-3p	0	0	0	0	0	0	1.8	33.29	22.97	0	0	0	0	0	0
hsa-miR-489-3p	6.43	29.34	24.76	73.24	41.97	23.8	16.23	24.96	13.13	54.97	0	3.35	37.21	22.04	27.57
hsa-miR-490-3p	0	0	0	0	31.47	0	0	0	0	0	0	0	0	0	1.84
hsa-miR-490-5p	0	0	0	5.63	20.98	23.8	5.41	0	0	0	0	0	0	0	0
hsa-miR-491-3p	0	0	0	0	0	0	0	0	0	0	0	5.02	0	0	0
hsa-miR-491-5p	16.07	0	0	50.71	94.42	0	0	0	0	3.93	24.17	11.72	11.39	5.75	3.68
hsa-miR-492	0	0	0	0	10.49	0	0	0	0	0	0	0	0	0	0
hsa-miR-493-3p	14.46	0	0	0	83.93	23.8	0	0	6.56	15.71	0	0	53.15	33.53	56.06
hsa-miR-493-5p	6.43	18.16	10.83	22.54	115.41	71.39	0	0	0	0	0	0	23.54	19.16	34
hsa-miR-494-3p	78.73	44.71	41.79	67.61	807.85	95.18	1.8	4.16	6.56	7.85	18.13	3.35	168.57	219.4	181.04
hsa-miR-494-5p	0	0	0	0	10.49	0	0	0	0	0	0	0	17.46	0	0
hsa-miR-495-3p	25.71	13.97	13.93	0	73.44	23.8	0	0	0	0	0	0	9.87	13.41	17.46
hsa-miR-495-5p	0	0	1.55	0	0	0	0	0	0	0	0	0	0	0	0
hsa-miR-496	0	0	12.38	0	52.46	23.8	0	0	9.85	0	0	0	9.11	5.75	4.59
hsa-miR-497-3p	0	0	0	5.63	31.47	0	0	0	13.13	0	0	0	0	0	0.92
hsa-miR-497-5p	512.52	247.31	275.5	1267.66	2622.87	904.23	169.53	268.36	695.74	141.35	24.17	83.68	413.07	478.07	414.46
hsa-miR-4999-5p	17.67	0	0	0	52.46	0	0	0	0	0	0	0	0	0	0
hsa-miR-499a-3p	0	0	0	5.63	10.49	0	0	0	0	0	0	0	0	0	0
hsa-miR-499a-5p	0	1.4	21.67	22.54	52.46	0	3.61	14.56	0	0	0	0	0	1.92	0
hsa-miR-499b-3p	0	0	0	5.63	0	0	0	0	0	0	0	0	0	0	0
hsa-miR-5000-3p	0	0	3.1	0	0	0	0	0	0	0	0	0	0	0	0
hsa-miR-5001-3p	0	6.99	0	0	0	0	0	0	0	0	0	0	0	0	0
hsa-miR-5001-5p	0	0	0	0	0	0	0	0	0	0	0	0	3.8	0	0
hsa-miR-5002-5p	0	0	0	0	0	0	0	0	0	0	0	0	0	0	1.84
hsa-miR-5003-3p	0	0	4.64	0	0	0	0	0	0	0	0	0	0	0	0
hsa-miR-5008-3p	0	0	0	0	0	0	0	0	3.28	0	0	0	0	0	0
hsa-miR-500a-3p	499.67	472.27	396.22	2529.69	4521.84	1784.66	59.52	72.81	55.79	643.94	302.1	267.78	171.6	159.04	135.09
hsa-miR-500a-5p	0	1.4	1.55	16.9	52.46	0	0	12.48	0	3.93	0	0	0.76	2.87	2.76
hsa-miR-500b-3p	4.82	6.99	0	22.54	31.47	23.8	0	0	0	0	0	5.02	0.76	0	0.92
hsa-miR-500b-5p	0	1.4	1.55	11.27	52.46	0	0	12.48	0	0	0	0	0	2.87	0.92
hsa-miR-501-3p	652.3	505.8	295.62	1667.68	2874.67	1047	54.11	52.01	72.2	431.91	290.02	269.46	72.89	87.18	86.38
hsa-miR-501-5p	32.13	30.74	13.93	50.71	104.91	23.8	3.61	0	0	19.63	24.17	0	14.43	14.37	17.46
hsa-miR-5010-3p	0	0	0	5.63	20.98	0	0	0	0	0	0	0	0	0	0
hsa-miR-5010-5p	4.82	0	0	5.63	10.49	0	0	0	0	0	0	0	0	0	0
hsa-miR-502-3p	613.74	613.39	439.56	3746.64	5508.04	2355.75	68.53	87.37	82.05	687.13	380.65	411.71	233.11	273.05	217.8
hsa-miR-502-5p	0	2.79	0	22.54	10.49	0	0	0	0	3.93	12.08	5.02	0.76	9.58	5.51
hsa-miR-503-3p	0	0	0	0	0	0	0	0	0	0	0	0	3.04	4.79	0
hsa-miR-503-5p	77.12	132.74	38.69	687.35	839.32	356.93	0	4.16	3.28	19.63	30.21	38.49	306.76	264.42	302.35
hsa-miR-504-3p	0	0	0	11.27	0	0	0	0	0	0	0	0	0.76	1.92	0
hsa-miR-504-5p	35.35	1.4	13.93	135.22	52.46	23.8	7.21	14.56	3.28	0	253.77	43.51	41.76	50.78	38.6
hsa-miR-505-3p	1489.36	1215.6	803.28	6259.42	11509.2	3402.75	137.07	37.45	177.22	506.52	2447.05	1275.31	656.8	648.6	655.24
hsa-miR-505-5p	9.64	11.18	0	50.71	83.93	0	0	0	0	3.93	0	5.02	6.83	3.83	5.51
hsa-miR-508-3p	0	0	1.55	11.27	31.47	0	18.04	0	0	0	0	0	3.8	0	0
hsa-miR-5089-3p	0	0	3.1	0	0	0	0	0	0	0	0	0	0	0	0
hsa-miR-509-3-5p	0	0	0	0	0	0	0	0	0	0	0	0	0	0.96	0
hsa-miR-509-3p	6.43	0	0	0	0	0	0	0	22.97	0	0	0	1.52	1.92	0
hsa-miR-5094	0	5.59	1.55	0	20.98	0	0	0	0	0	6.04	0	0	0	0
hsa-miR-5100	0	0	0	5.63	0	71.39	0	0	9.85	0	0	0	53.15	76.64	63.41
hsa-miR-511-3p	0	0	0	0	10.49	0	0	0	0	0	6.04	0	0	0	0
hsa-miR-511-5p	0	16.77	0	0	41.97	0	0	0	3.28	19.63	0	3.35	0	1.92	0
hsa-miR-512-3p	0	2.79	6.19	11.27	20.98	23.8	0	10.4	0	0	0	11.72	0	0	0.92
hsa-miR-513b-5p	0	0	0	5.63	0	0	0	0	0	0	0	0	0	0	0
hsa-miR-513c-5p	30.53	6.99	0	5.63	0	0	0	0	0	0	0	0	0	0	6.43
hsa-miR-514b-5p	0	0	0	0	0	0	0	0	0	0	0	0	2.28	0	0
hsa-miR-515-5p	0	0	0	0	10.49	0	0	0	0	0	0	0	0	0	0
hsa-miR-516a-5p	11.25	2.79	0	11.27	62.95	23.8	3.61	4.16	0	0	0	8.37	0	0.96	3.68
hsa-miR-516b-5p	0	2.79	0	11.27	20.98	0	0	2.08	0	0	0	0	0	0	0
hsa-miR-517-5p	0	0	0	0	10.49	0	0	0	0	0	0	0	0	0	0
hsa-miR-517a-3p	19.28	9.78	21.67	45.07	125.9	47.59	0	20.8	3.28	0	0	0	0	0	0
hsa-miR-517b-3p	19.28	9.78	21.67	45.07	125.9	47.59	0	20.8	3.28	0	0	0	0	0	0
hsa-miR-517c-3p	0	0	0	0	10.49	71.39	0	4.16	3.28	0	0	0	0.76	0	9.19
hsa-miR-5187-3p	0	0	0	0	10.49	0	0	0	0	0	0	0	0	0	0
hsa-miR-5188	0	0	0	5.63	0	0	0	0	0	0	0	0	0	0	1.84
hsa-miR-5189-3p	17.67	0	9.29	28.17	136.39	0	0	0	0	0	6.04	0	0	0	0
hsa-miR-5189-5p	16.07	8.38	0	16.9	10.49	0	0	0	0	0	0	0	0	0	0
hsa-miR-518a-3p	0	0	0	0	10.49	0	0	0	0	0	0	0	0	0	0
hsa-miR-518a-5p	0	0	0	5.63	0	0	0	0	0	0	0	0	0	0	0
hsa-miR-518e-3p	0	0	0	0	0	0	0	0	0	0	0	0	0	0	2.76
hsa-miR-518e-5p	0	0	0	0	0	0	0	0	0	0	0	0	0.76	0	0
hsa-miR-5196-3p	0	0	6.19	0	0	23.8	0	0	0	0	0	0	0	0	0
hsa-miR-519a-3p	3.21	0	4.64	22.54	31.47	23.8	7.21	0	6.56	0	0	0	0	0	0
hsa-miR-519a-5p	0	0	0	0	0	0	0	0	0	0	0	0	0.76	0	0
hsa-miR-519b-5p	0	0	0	0	0	0	0	0	0	0	0	0	0.76	0	0
hsa-miR-519c-3p	3.21	5.59	1.55	16.9	41.97	0	0	0	0	0	0	0	0	0	3.68
hsa-miR-519c-5p	0	0	0	0	0	0	0	0	0	0	0	0	0.76	0	0
hsa-miR-519d-5p	0	0	3.1	0	0	0	0	0	0	0	0	0	2.28	0	0
hsa-miR-520a-3p	0	0	0	5.63	0	0	0	0	0	0	0	0	0	0	0
hsa-miR-520d-3p	0	0	0	0	10.49	0	0	0	0	0	0	0	0	0	0
hsa-miR-520e-3p	17.67	25.15	17.03	0	0	0	0	8.32	0	0	0	0	0	0	0
hsa-miR-520f-5p	0	0	0	5.63	0	0	1.8	0	0	0	0	0	0	0	0
hsa-miR-522-3p	0	0	0	5.63	10.49	0	0	0	0	0	0	0	3.8	0	0.92
hsa-miR-522-5p	0	0	0	0	0	0	0	0	0	0	0	0	0.76	0	0
hsa-miR-523-5p	0	0	0	0	0	0	0	0	0	0	0	0	0.76	0	0
hsa-miR-524-3p	0	0	0	11.27	0	0	0	0	0	0	0	0	0	0	0
hsa-miR-525-5p	0	0	0	0	0	0	0	0	0	0	0	0	0	0	2.76
hsa-miR-527	0	0	0	5.63	0	0	0	0	0	0	0	0	0	0	0
hsa-miR-532-3p	80.33	74.05	111.44	552.14	860.3	214.16	0	10.4	16.41	70.68	48.34	36.82	2.28	2.87	7.35
hsa-miR-532-5p	1487.75	1126.17	1044.73	6214.35	10669.9	3045.82	64.93	76.97	196.91	977.69	513.58	582.42	481.4	503.94	508.2
hsa-miR-539-3p	208.86	117.37	122.27	129.58	702.93	166.57	5.41	0	9.85	7.85	0	0	164.77	156.16	151.63
hsa-miR-539-5p	33.74	26.55	13.93	28.17	367.2	47.59	9.02	2.08	26.25	0	0	6.69	68.34	83.35	74.44
hsa-miR-541-3p	0	0	0	0	0	0	0	0	3.28	0	0	5.02	0	0	0
hsa-miR-541-5p	0	0	0	0	31.47	0	0	0	0	3.93	0	0	0	0.96	0
hsa-miR-542-3p	36.95	71.26	34.05	2371.93	1741.59	1427.73	25.25	43.69	3.28	51.04	398.78	368.2	171.6	181.07	230.67
hsa-miR-542-5p	0	0	0	129.58	115.41	0	0	0	3.28	0	30.21	10.04	10.63	30.66	15.62
hsa-miR-543	1484.54	1081.46	614.46	907.08	5098.87	666.27	16.23	35.37	121.43	215.96	60.42	68.62	1503.44	1653.61	1852.67
hsa-miR-545-3p	0	18.16	7.74	112.68	230.81	95.18	0	0	3.28	3.93	12.08	3.35	2.28	14.37	3.68
hsa-miR-545-5p	56.23	41.92	9.29	84.51	115.41	0	0	0	0	0	0	1.67	0	3.83	7.35
hsa-miR-548a-3p	4.82	1.4	0	22.54	10.49	0	0	0	0	0	0	0	0	0	0
hsa-miR-548a-5p	0	0	3.1	11.27	0	0	0	0	0	0	0	0	0	0	0
hsa-miR-548aa	35.35	50.3	24.76	140.85	220.32	71.39	0	0	0	3.93	12.08	15.06	9.11	0	15.62
hsa-miR-548ab	11.25	0	0	50.71	41.97	0	0	0	0	0	18.13	1.67	5.32	0	0
hsa-miR-548ac	27.31	5.59	7.74	28.17	52.46	0	0	0	0	27.49	12.08	0	0	0	0
hsa-miR-548ad-5p	793.68	551.91	222.88	1887.4	2098.3	642.48	3.61	6.24	3.28	66.75	628.38	175.73	10.63	16.29	5.51
hsa-miR-548ae-3p	0	0	0	22.54	31.47	0	0	0	0	0	0	0	0	0.96	0
hsa-miR-548ae-5p	763.15	494.62	208.95	1870.5	1930.44	642.48	3.61	6.24	6.56	70.68	549.83	172.38	14.43	19.16	9.19
hsa-miR-548ag	14.46	11.18	4.64	78.88	52.46	0	0	2.08	0	0	0	5.02	0	3.83	1.84
hsa-miR-548ah-3p	3.21	2.79	7.74	28.17	52.46	71.39	0	0	0	0	0	8.37	0	0	0
hsa-miR-548ah-5p	11.25	0	9.29	22.54	10.49	47.59	0	0	0	0	0	0	0	0	0
hsa-miR-548ai	8.03	15.37	0	11.27	0	47.59	0	0	0	27.49	18.13	6.69	0	0	0
hsa-miR-548aj-3p	0	0	0	0	10.49	0	0	0	0	0	0	0	0	0	0
hsa-miR-548aj-5p	101.22	104.79	65.01	360.58	335.73	118.98	0	0	0	0	72.51	10.04	1.52	0	8.27
hsa-miR-548ak	99.61	76.85	23.22	332.41	335.73	237.95	0	0	0	7.85	259.81	43.51	0	0	7.35
hsa-miR-548al	9.64	23.75	4.64	28.17	62.95	0	0	0	0	0	0	8.37	0	0	0
hsa-miR-548am-3p	3.21	0	7.74	11.27	20.98	23.8	0	0	0	0	0	8.37	0	0	0
hsa-miR-548am-5p	300.44	265.48	102.15	788.77	1028.17	428.32	1.8	4.16	0	70.68	447.11	132.22	10.63	16.29	11.95
hsa-miR-548an	0	1.4	0	39.44	20.98	0	0	0	0	7.85	0	0	0	0	0
hsa-miR-548ao-5p	1.61	0	0	0	10.49	0	0	0	0	0	0	0	0	0	0
hsa-miR-548ap-5p	1.61	22.36	12.38	50.71	73.44	23.8	0	0	0	0	6.04	5.02	0.76	0.96	0
hsa-miR-548aq-3p	1.61	2.79	1.55	78.88	73.44	0	0	0	0	0	0	3.35	0	0.96	0
hsa-miR-548aq-5p	4.82	5.59	3.1	11.27	10.49	0	0	0	0	0	6.04	0	2.28	2.87	0
hsa-miR-548ar-3p	0	5.59	0	0	0	0	0	0	0	0	0	0	0	0	1.84
hsa-miR-548ar-5p	86.76	104.79	60.36	298.6	304.25	23.8	0	0	0	0	66.46	8.37	0	0	5.51
hsa-miR-548as-3p	0	0	0	11.27	0	0	0	0	0	0	0	0	0	0	0
hsa-miR-548as-5p	0	0	0	0	20.98	0	0	0	0	0	6.04	0	0.76	0	0
hsa-miR-548at-5p	9.64	5.59	0	56.34	52.46	47.59	0	0	0	7.85	24.17	10.04	0	3.83	8.27
hsa-miR-548au-5p	253.85	248.71	78.94	670.45	912.76	285.55	7.21	4.16	0	66.75	428.99	90.38	9.11	14.37	11.03
hsa-miR-548av-3p	6.43	4.19	0	11.27	31.47	0	0	0	0	3.93	0	1.67	0	0	0.92
hsa-miR-548av-5p	1.61	5.59	0	0	10.49	0	0	0	0	0	0	0	0	0	0
hsa-miR-548aw	0	18.16	10.83	56.34	94.42	166.57	7.21	0	0	7.85	30.21	0	0	0.96	0
hsa-miR-548ax	17.67	23.75	1.55	73.24	178.36	0	0	0	0	0	0	0	0	0	0
hsa-miR-548ay-3p	0	4.19	0	0	31.47	0	0	0	0	0	0	0	0	11.5	0.92
hsa-miR-548ay-5p	742.27	536.54	232.16	2084.6	2077.32	737.66	7.21	6.24	3.28	98.16	640.46	286.19	6.07	33.53	14.7
hsa-miR-548az-3p	0	0	0	0	0	0	0	0	0	3.93	0	0	0	0	0
hsa-miR-548az-5p	16.07	6.99	0	78.88	41.97	0	0	0	0	0	0	8.37	0	0	1.84
hsa-miR-548b-3p	0	2.79	0	0	0	0	0	0	0	0	0	0	0	0	0
hsa-miR-548b-5p	48.2	16.77	6.19	56.34	94.42	23.8	0	0	0	0	18.13	0	3.04	1.92	0
hsa-miR-548ba	0	0	0	0	0	0	0	0	0	0	0	0	0.76	8.62	0
hsa-miR-548bb-5p	0	0	0	28.17	10.49	0	0	0	0	0	0	5.02	0	0	0
hsa-miR-548bc	17.67	29.34	3.1	169.02	136.39	71.39	0	0	0	3.93	0	1.67	0	4.79	0
hsa-miR-548c-3p	9.64	5.59	0	22.54	10.49	47.59	1.8	0	0	7.85	12.08	0	3.8	0.96	0
hsa-miR-548c-5p	300.44	265.48	102.15	828.2	1028.17	428.32	1.8	4.16	0	70.68	447.11	132.22	10.63	16.29	11.95
hsa-miR-548d-3p	0	8.38	7.74	16.9	31.47	23.8	0	0	0	0	0	0	0	0	0
hsa-miR-548d-5p	739.06	529.55	238.35	2157.84	2192.72	761.45	7.21	6.24	19.69	106.01	652.55	311.3	6.07	33.53	14.7
hsa-miR-548e-3p	33.74	15.37	6.19	169.02	115.41	95.18	0	0	0	39.26	24.17	20.08	4.56	5.75	11.95
hsa-miR-548e-5p	49.81	51.7	35.6	405.65	409.17	356.93	1.8	0	3.28	27.49	157.09	38.49	1.52	15.33	4.59
hsa-miR-548f-3p	0	1.4	0	16.9	31.47	0	0	0	0	0	0	10.04	0	0	0
hsa-miR-548f-5p	93.19	90.82	61.91	332.41	304.25	71.39	0	0	0	0	42.29	10.04	0	0	2.76
hsa-miR-548g-3p	0	1.4	0	0	0	0	0	0	0	0	0	0	0	0	0
hsa-miR-548g-5p	101.22	104.79	65.01	360.58	335.73	95.18	0	0	0	0	72.51	10.04	1.52	0	8.27
hsa-miR-548h-3p	40.17	50.3	26.31	90.14	241.3	71.39	1.8	0	0	7.85	18.13	6.69	3.8	4.79	2.76
hsa-miR-548h-5p	93.19	95.01	63.46	360.58	314.74	71.39	3.61	0	0	0	66.46	10.04	31.89	13.41	7.35
hsa-miR-548i	8.03	0	0	22.54	20.98	47.59	0	6.24	0	0	0	0	0	0.96	0
hsa-miR-548j-3p	0	0	0	0	20.98	23.8	0	0	0	0	0	0	0	0	0
hsa-miR-548j-5p	70.69	81.04	37.15	292.97	1175.05	261.75	0	0	0	31.41	102.72	5.02	7.59	26.83	6.43
hsa-miR-548k	53.02	16.77	29.41	321.14	346.22	142.77	0	0	0	47.12	126.88	6.69	3.04	15.33	11.03
hsa-miR-548l	30.53	44.71	0	214.09	136.39	47.59	0	0	3.28	11.78	78.55	11.72	9.87	0	5.51
hsa-miR-548m	3.21	2.79	1.55	11.27	0	0	0	0	0	0	0	0	0	0	0
hsa-miR-548n	14.46	12.58	0	61.97	62.95	0	0	0	0	7.85	24.17	3.35	6.83	0	0.92
hsa-miR-548o-3p	32.13	5.59	10.83	163.39	314.74	118.98	0	0	0	19.63	6.04	35.15	3.8	4.79	7.35
hsa-miR-548o-5p	300.44	265.48	102.15	828.2	1028.17	428.32	1.8	4.16	0	70.68	447.11	132.22	10.63	16.29	11.95
hsa-miR-548p	9.64	5.59	7.74	28.17	73.44	71.39	0	0	0	0	0	8.37	0	0	0
hsa-miR-548q	8.03	15.37	13.93	16.9	73.44	23.8	0	0	0	7.85	6.04	0	0.76	0	0
hsa-miR-548s	0	0	0	0	10.49	0	0	0	0	0	0	0	0	3.83	0
hsa-miR-548t-3p	35.35	50.3	24.76	140.85	188.85	71.39	0	0	0	3.93	12.08	15.06	9.11	0	15.62
hsa-miR-548t-5p	3.21	1.4	4.64	45.07	52.46	0	3.61	0	0	3.93	6.04	10.04	0	2.87	0
hsa-miR-548u	0	0	0	22.54	10.49	23.8	0	0	0	15.71	12.08	0	0	0	0
hsa-miR-548v	0	0	0	0	0	0	0	0	0	0	0	0	0	4.79	1.84
hsa-miR-548w	9.64	9.78	10.83	371.85	178.36	214.16	0	0	0	11.78	259.81	78.66	10.63	9.58	9.19
hsa-miR-548x-5p	101.22	104.79	65.01	360.58	335.73	95.18	0	0	0	0	72.51	10.04	1.52	0	8.27
hsa-miR-548y	0	0	0	0	0	0	0	0	0	3.93	0	3.35	0	1.92	0
hsa-miR-548z	40.17	50.3	26.31	90.14	241.3	95.18	1.8	0	0	7.85	24.17	6.69	3.8	4.79	2.76
hsa-miR-549a-3p	0	0	0	0	0	0	0	6.24	0	7.85	0	0	3.04	3.83	1.84
hsa-miR-549a-5p	0	0	0	0	0	0	1.8	0	13.13	3.93	0	0	25.82	0	33.08
hsa-miR-550a-3-5p	30.53	41.92	57.27	394.38	314.74	71.39	0	2.08	0	3.93	36.25	61.92	1.52	14.37	1.84
hsa-miR-550a-3p	27.31	32.14	12.38	67.61	251.8	71.39	0	0	0	3.93	12.08	8.37	0.76	2.87	0
hsa-miR-550a-5p	30.53	41.92	57.27	394.38	314.74	71.39	0	0	0	3.93	36.25	61.92	1.52	14.37	1.84
hsa-miR-550b-2-5p	0	0	1.55	33.8	10.49	0	0	0	0	0	0	3.35	0	0	0
hsa-miR-550b-3p	0	0	0	0	20.98	0	0	0	0	0	0	0	0	0	0
hsa-miR-551a	0	16.77	0	123.95	62.95	142.77	0	0	0	7.85	6.04	25.1	0	0	0.92
hsa-miR-551b-3p	1.61	4.19	12.38	0	31.47	0	0	8.32	0	0	0	0	0	0	0
hsa-miR-552-3p	8.03	8.38	0	0	10.49	0	0	0	0	0	0	0	0	0	0
hsa-miR-556-3p	0	0	4.64	0	0	0	0	0	0	0	0	0	0	0	0
hsa-miR-556-5p	0	0	1.55	5.63	20.98	0	0	0	0	0	0	0	1.52	0	0
hsa-miR-5571-5p	0	6.99	0	0	0	0	0	0	0	0	0	0	0	0	0
hsa-miR-5580-3p	0	0	0	0	0	0	0	0	0	0	0	0	3.8	0.96	0
hsa-miR-5581-3p	0	4.19	0	50.71	0	23.8	0	0	9.85	0	0	0	0	0	0
hsa-miR-5582-3p	0	0	0	0	10.49	0	0	0	0	0	0	0	0	0	0
hsa-miR-5584-5p	0	2.79	0	0	0	0	0	0	0	0	0	0	0	0	0
hsa-miR-5585-3p	0	0	4.64	112.68	0	0	0	0	0	0	6.04	0	0	0	0
hsa-miR-5585-5p	0	5.59	0	22.54	10.49	23.8	0	0	0	0	0	0	0	0	0
hsa-miR-5587-5p	0	0	0	28.17	20.98	0	0	0	0	0	12.08	0	0	0	0
hsa-miR-5588-5p	0	0	0	5.63	20.98	0	0	0	0	0	0	0	0	0.96	0
hsa-miR-5589-3p	0	0	0	0	10.49	0	0	0	0	0	0	0	0	0	0
hsa-miR-5590-3p	0	0	0	0	0	0	0	0	0	0	0	0	0	0	3.68
hsa-miR-561-5p	12.85	2.79	1.55	33.8	31.47	0	0	0	0	0	0	0	2.28	7.66	6.43
hsa-miR-5683	1.61	0	0	0	31.47	0	0	0	0	0	0	0	0	0	0
hsa-miR-5689	0	0	0	0	0	0	0	0	0	0	0	0	0	0	1.84
hsa-miR-5692c	0	0	0	11.27	0	0	0	0	0	0	0	0	0	0	0
hsa-miR-5695	16.07	23.75	6.19	22.54	20.98	23.8	0	0	0	0	6.04	1.67	0	0	0
hsa-miR-5696	0	0	0	0	20.98	0	0	0	0	0	0	0	0	0	0
hsa-miR-5697	0	0	0	5.63	10.49	0	0	0	0	0	0	0	0	0	0
hsa-miR-5698	0	0	0	11.27	0	0	0	0	0	0	0	0	0	0	0
hsa-miR-5699-3p	0	0	3.1	0	10.49	0	0	0	0	0	0	0	0	0	0
hsa-miR-5699-5p	0	0	0	0	0	0	0	0	0	0	0	0	18.98	3.83	6.43
hsa-miR-570-3p	27.31	6.99	18.57	90.14	188.85	23.8	5.41	0	0	35.34	6.04	13.39	0.76	5.75	0.92
hsa-miR-570-5p	8.03	15.37	0	11.27	0	47.59	0	0	0	27.49	18.13	6.69	0	0	0
hsa-miR-5700	0	0	0	0	0	0	0	2.08	0	0	0	0	0	0	0
hsa-miR-5701	0	0	0	22.54	0	0	0	0	0	0	0	0	0	1.92	0
hsa-miR-5703	0	0	0	0	0	0	0	0	0	0	0	0	11.39	0	0.92
hsa-miR-5708	0	0	0	16.9	0	0	0	0	0	0	0	0	0	0	0
hsa-miR-572	0	0	0	5.63	0	0	0	0	0	0	0	0	2.28	0	0
hsa-miR-5739	0	0	0	28.17	0	0	0	0	0	0	0	0	0	0	0
hsa-miR-574-3p	265.1	296.21	272.4	563.4	1133.08	452.11	39.68	35.37	49.23	223.81	132.93	98.74	388.77	513.52	340.94
hsa-miR-574-5p	69.09	76.85	54.17	800.03	1405.86	404.52	52.3	58.25	88.61	314.12	96.67	85.36	370.54	355.44	318.89
hsa-miR-576-3p	96.4	30.74	44.88	140.85	304.25	142.77	9.02	0	9.85	7.85	78.55	63.6	22.78	11.5	19.3
hsa-miR-576-5p	573.57	371.67	309.55	1149.35	1290.45	547.3	1.8	0	26.25	129.57	290.02	140.59	21.26	42.15	41.35
hsa-miR-577	3.21	5.59	1.55	16.9	0	0	0	2.08	0	0	0	0	3.8	1.92	0.92
hsa-miR-579-3p	12.85	2.79	0	28.17	52.46	23.8	1.8	0	0	0	0	0	0	3.83	0
hsa-miR-579-5p	12.85	0	15.48	67.61	125.9	0	1.8	0	0	0	0	0	0	1.92	0
hsa-miR-580-3p	0	0	0	0	0	0	0	0	0	0	0	0	0	0	2.76
hsa-miR-581	0	0	0	5.63	0	0	0	0	0	0	0	0	0	0	0
hsa-miR-582-3p	0	9.78	4.64	529.6	272.78	428.32	0	2.08	6.56	19.63	145.01	185.77	6.07	2.87	7.35
hsa-miR-582-5p	24.1	15.37	4.64	349.31	115.41	142.77	0	0	0	7.85	199.39	66.95	7.59	6.71	0.92
hsa-miR-584-3p	3.21	15.37	3.1	28.17	83.93	23.8	0	0	0	0	0	0	3.8	1.92	3.68
hsa-miR-584-5p	332.57	219.37	205.85	1228.22	2465.5	594.89	19.84	18.72	55.79	7.85	0	0	2.28	3.83	7.35
hsa-miR-585-3p	0	0	0	0	0	0	0	0	0	0	0	0	0	0.96	3.68
hsa-miR-585-5p	0	0	0	0	0	0	0	0	0	0	0	0	0	0	1.84
hsa-miR-586	0	0	0	0	0	0	0	0	0	0	0	0	0	0	0.92
hsa-miR-589-3p	19.28	2.79	10.83	5.63	94.42	0	0	0	0	0	6.04	1.67	6.07	2.87	11.03
hsa-miR-589-5p	133.35	53.1	92.86	1369.07	1867.49	904.23	1.8	0	0	196.32	308.15	153.97	72.89	44.07	48.71
hsa-miR-590-3p	51.41	39.12	21.67	146.49	241.3	118.98	0	0	0	15.71	72.51	21.76	6.07	16.29	14.7
hsa-miR-590-5p	0	5.59	3.1	39.44	115.41	0	0	0	0	0	0	1.67	0.76	1.92	0
hsa-miR-591	0	0	0	0	0	0	0	0	0	0	0	0	0	0.96	0
hsa-miR-592	24.1	13.97	3.1	11.27	115.41	0	28.86	68.65	49.23	11.78	0	0	0	0.96	0.92
hsa-miR-597-3p	0	0	0	11.27	10.49	0	0	0	0	0	0	0	0	0	0
hsa-miR-597-5p	6.43	9.78	6.19	73.24	188.85	0	0	0	0	0	12.08	6.69	0	7.66	3.68
hsa-miR-598-3p	1148.75	922.18	598.98	3780.44	11928.8	1713.27	43.28	49.93	49.23	98.16	126.88	232.64	380.42	365.98	355.65
hsa-miR-598-5p	0	0	0	0	20.98	0	0	0	0	0	0	0	0	0	0
hsa-miR-605-3p	32.13	5.59	0	0	125.9	0	0	0	0	0	0	0	0	4.79	0
hsa-miR-605-5p	0	1.4	0	0	0	0	0	0	0	0	0	0	0	0	0
hsa-miR-6068	0	0	0	11.27	0	0	0	0	0	0	0	0	0	0	0
hsa-miR-607	11.25	0	0	0	10.49	0	0	0	0	0	0	0	0	0	0
hsa-miR-6076	0	0	0	5.63	0	0	0	0	0	0	0	0	0	0	0
hsa-miR-6085	0	0	0	5.63	0	0	0	0	0	0	0	0	0	0	0
hsa-miR-6089	0	0	0	11.27	10.49	0	0	0	0	0	0	0	0	2.87	1.84
hsa-miR-609	0	0	0	0	0	0	0	0	0	0	0	1.67	0	0	0
hsa-miR-610	0	5.59	13.93	33.8	20.98	0	0	0	0	0	0	0	0	0	0
hsa-miR-612	0	0	0	129.58	0	47.59	0	0	0	0	0	0	0	0	0
hsa-miR-6124	0	0	0	16.9	20.98	23.8	0	0	0	3.93	18.13	1.67	0	0	0
hsa-miR-6125	0	0	0	78.88	10.49	23.8	0	0	0	3.93	0	0	0	0	0
hsa-miR-6126	1.61	2.79	0	28.17	73.44	47.59	3.61	0	0	3.93	0	0	2.28	0.96	0
hsa-miR-6127	0	0	1.55	0	0	0	0	0	0	0	0	0	0	0	0
hsa-miR-6134	0	0	0	0	0	0	0	0	0	0	0	0	0	0.96	0
hsa-miR-615-3p	0	4.19	4.64	5.63	0	23.8	0	0	6.56	43.19	0	8.37	195.9	209.81	207.69
hsa-miR-615-5p	0	0	0	0	0	0	0	0	0	0	0	0	16.7	7.66	5.51
hsa-miR-616-3p	3.21	2.79	1.55	123.95	73.44	23.8	0	0	0	11.78	24.17	21.76	6.07	11.5	0
hsa-miR-616-5p	19.28	1.4	12.38	45.07	94.42	47.59	0	0	0	7.85	30.21	50.21	9.87	15.33	21.14
hsa-miR-6165	0	0	0	0	10.49	0	0	0	0	0	0	0	0	0	0
hsa-miR-618	3.21	19.56	3.1	231	125.9	118.98	0	0	0	0	290.02	185.77	0	1.92	0
hsa-miR-619-5p	3.21	2.79	9.29	1177.52	514.08	452.11	0	2.08	29.54	58.9	36.25	16.74	9.11	7.66	20.22
hsa-miR-623	0	4.19	0	0	0	0	0	0	0	0	0	0	0	0	0
hsa-miR-624-3p	12.85	6.99	10.83	11.27	52.46	0	0	0	0	0	0	5.02	3.04	0.96	0
hsa-miR-624-5p	3.21	27.94	7.74	39.44	20.98	23.8	0	0	0	3.93	0	10.04	0	0	0
hsa-miR-625-3p	126.92	82.44	100.6	180.29	314.74	333.14	1.8	0	3.28	3.93	24.17	16.74	18.98	19.16	9.19
hsa-miR-625-5p	85.15	83.83	97.51	185.92	388.19	452.11	0	0	0	0	6.04	53.56	15.19	19.16	13.78
hsa-miR-627-3p	4.82	2.79	0	5.63	20.98	0	0	0	0	0	0	0	0	0	0
hsa-miR-627-5p	3.21	15.37	10.83	78.88	62.95	23.8	0	0	0	23.56	66.46	11.72	0	3.83	0
hsa-miR-628-3p	380.77	264.08	219.78	1532.46	1636.67	547.3	10.82	0	6.56	51.04	302.1	162.34	26.58	42.15	55.14
hsa-miR-628-5p	14.46	4.19	0	73.24	167.86	47.59	0	0	0	0	36.25	5.02	6.07	12.45	3.68
hsa-miR-629-3p	0	8.38	7.74	39.44	52.46	23.8	1.8	0	6.56	0	0	13.39	0	4.79	0
hsa-miR-629-5p	186.37	199.81	130.01	3549.45	2885.16	2403.34	28.86	18.72	55.79	486.88	1504.48	1030.96	66.82	56.53	64.33
hsa-miR-630	51.41	92.22	27.86	0	10.49	0	3.61	18.72	0	0	0	0	0	0	0
hsa-miR-636	12.85	8.38	0	11.27	62.95	47.59	0	0	0	3.93	0	0	0.76	0	0
hsa-miR-637	0	5.59	0	0	0	0	0	0	0	0	0	0	0	0	0
hsa-miR-641	70.69	25.15	21.67	90.14	209.83	118.98	0	0	29.54	7.85	0	3.35	19.74	17.25	10.11
hsa-miR-642a-3p	8.03	20.96	13.93	56.34	104.91	47.59	10.82	12.48	0	35.34	48.34	6.69	0	0	0
hsa-miR-642a-5p	9.64	20.96	24.76	95.78	94.42	95.18	0	6.24	0	78.53	54.38	1.67	0	0	3.68
hsa-miR-642b-3p	0	0	9.29	0	0	23.8	0	0	0	0	0	0	0	0	0
hsa-miR-642b-5p	0	0	0	22.54	0	0	0	0	0	11.78	0	0	0	0	0
hsa-miR-643	0	0	6.19	11.27	10.49	0	0	0	0	0	24.17	0	0	0	0
hsa-miR-649	0	0	0	16.9	10.49	0	0	0	0	0	0	0	0	0	0
hsa-miR-6500-3p	0	0	0	11.27	0	0	0	0	0	0	0	0	0	0	0
hsa-miR-6501-3p	0	0	0	16.9	0	0	0	0	0	0	0	0	0	0	0
hsa-miR-6501-5p	0	2.79	0	5.63	52.46	0	0	0	0	0	0	0	0	0	0
hsa-miR-6502-5p	0	0	0	16.9	10.49	0	0	0	0	0	6.04	3.35	0	0	0
hsa-miR-6503-3p	85.15	25.15	9.29	135.22	178.36	47.59	3.61	0	6.56	70.68	30.21	11.72	2.28	0	0
hsa-miR-6503-5p	33.74	22.36	15.48	73.24	83.93	0	0	0	0	35.34	0	13.39	0	0	0
hsa-miR-6504-5p	0	0	0	0	31.47	0	0	0	0	0	0	0	0	0	0
hsa-miR-6507-5p	0	0	0	0	0	0	0	2.08	0	0	0	0	0	0	0
hsa-miR-6509-3p	0	5.59	0	0	0	0	0	0	0	0	0	0	0	0	0
hsa-miR-651-5p	20.89	25.15	7.74	214.09	314.74	71.39	0	0	0	7.85	60.42	20.08	3.04	9.58	10.11
hsa-miR-6510-5p	0	0	0	0	0	0	0	0	0	0	6.04	0	0	0	0
hsa-miR-6511a-3p	33.74	5.59	13.93	28.17	167.86	0	0	0	0	15.71	24.17	8.37	6.07	0	11.03
hsa-miR-6511b-3p	9.64	2.79	6.19	5.63	20.98	0	1.8	0	0	7.85	0	0	0	0.96	3.68
hsa-miR-6511b-5p	0	4.19	0	0	0	0	0	0	0	0	0	0	0	3.83	0
hsa-miR-6512-5p	0	0	0	0	0	0	0	2.08	0	0	0	0	0	1.92	0
hsa-miR-6513-3p	27.31	33.53	27.86	163.39	104.91	95.18	0	0	0	0	42.29	0	3.04	1.92	0
hsa-miR-6513-5p	0	0	0	0	10.49	0	5.41	0	0	0	0	0	0	0	0
hsa-miR-6515-5p	0	0	3.1	0	10.49	0	0	0	0	0	0	0	0	0	0
hsa-miR-6516-3p	0	0	0	73.24	52.46	0	1.8	0	3.28	0	0	0	3.8	0	2.76
hsa-miR-6516-5p	1.61	0	0	16.9	10.49	0	0	0	0	15.71	0	0	0	0	0
hsa-miR-652-3p	4035.88	3501.48	2530.57	14310.5	28348	8066.66	45.09	56.17	88.61	1248.62	4398.64	1994.97	274.87	374.6	237.1
hsa-miR-652-5p	0	0	0	0	31.47	95.18	0	0	0	0	0	0	0	0	0
hsa-miR-6529-5p	0	0	0	11.27	0	23.8	0	0	0	0	0	0	5.32	0	11.03
hsa-miR-653-3p	0	0	0	0	0	0	0	0	0	0	0	0	0	0	3.68
hsa-miR-653-5p	0	0	0	0	0	0	9.02	2.08	0	0	0	0	0	0	5.51
hsa-miR-654-3p	277.95	294.82	171.8	405.65	2906.15	356.93	21.64	8.32	52.51	58.9	18.13	21.76	559.61	557.59	529.33
hsa-miR-654-5p	0	0	0	0	41.97	23.8	0	0	0	0	0	0	0	2.87	11.03
hsa-miR-655-3p	0	0	0	0	0	0	0	0	0	0	0	0	1.52	0	0
hsa-miR-655-5p	0	0	0	0	0	0	0	0	0	0	0	0	0	0.96	0
hsa-miR-656-3p	120.5	40.52	20.12	33.8	167.86	0	3.61	24.96	6.56	19.63	0	3.35	83.52	85.27	76.28
hsa-miR-656-5p	0	0	0	0	0	0	0	0	0	0	0	0	0	0.96	0
hsa-miR-659-5p	0	1.4	0	67.61	41.97	0	0	0	0	0	18.13	0	0	2.87	8.27
hsa-miR-660-3p	14.46	5.59	0	28.17	104.91	0	0	0	6.56	7.85	0	0	1.52	0	2.76
hsa-miR-660-5p	1915.12	1313.4	1315.59	11870.9	17667.7	6519.95	420.22	551.29	538.22	3160.82	1021.11	1248.53	385.73	333.4	377.7
hsa-miR-663a	0	2.79	0	377.48	83.93	0	0	0	6.56	0	0	0	4.56	8.62	22.06
hsa-miR-663b	0	0	0	0	0	0	0	0	0	0	0	0	3.04	1.92	0
hsa-miR-664a-3p	6.43	0	1.55	22.54	0	23.8	0	14.56	0	0	0	0	1.52	3.83	0.92
hsa-miR-664a-5p	9.64	16.77	0	247.9	335.73	190.36	0	12.48	0	19.63	48.34	16.74	24.3	22.04	15.62
hsa-miR-664b-5p	0	0	3.1	0	0	0	0	0	6.56	0	0	0	0	0	0
hsa-miR-665	0	0	0	16.9	125.9	47.59	0	0	0	0	0	0	122.25	91.02	94.66
hsa-miR-668-3p	0	0	0	0	10.49	0	0	0	0	0	0	0	11.39	20.12	34
hsa-miR-671-3p	93.19	90.82	52.62	467.63	744.9	285.55	0	0	9.85	86.38	60.42	28.45	59.23	47.9	57.9
hsa-miR-671-5p	16.07	0	6.19	169.02	398.68	95.18	3.61	0	3.28	11.78	24.17	48.54	44.8	52.69	75.36
hsa-miR-6715a-3p	12.85	1.4	4.64	0	31.47	0	0	0	0	0	0	0	0	0	0
hsa-miR-6715b-3p	0	0	0	0	0	0	0	0	0	0	0	0	2.28	0	0
hsa-miR-6718-5p	0	0	0	0	0	0	0	0	0	0	0	6.69	0	0	0
hsa-miR-6720-3p	0	0	0	0	0	0	0	0	0	0	0	0	1.52	1.92	0
hsa-miR-6720-5p	0	0	0	0	0	0	0	0	0	0	0	0	0	0	1.84
hsa-miR-6724-5p	0	0	0	11.27	0	47.59	1.8	0	0	0	0	0	1.52	0	1.84
hsa-miR-6726-3p	0	0	0	0	0	0	0	0	0	0	0	0	0	0.96	0
hsa-miR-6727-3p	0	2.79	0	0	0	0	0	0	0	0	0	0	0	0	0
hsa-miR-6727-5p	3.21	0	0	5.63	0	0	0	0	0	0	0	0	4.56	0	0.92
hsa-miR-6729-5p	0	0	0	11.27	0	0	0	0	0	0	0	0	0	0	0
hsa-miR-6733-5p	0	0	0	0	0	0	0	0	0	0	0	0	0	0.96	0
hsa-miR-6734-5p	0	0	0	0	73.44	0	0	0	0	0	0	3.35	0.76	1.92	1.84
hsa-miR-6735-5p	0	6.99	18.57	28.17	10.49	0	0	0	0	3.93	0	10.04	3.04	0	0
hsa-miR-6737-3p	0	13.97	0	0	0	0	0	0	0	0	0	0	0	0	0
hsa-miR-6740-5p	11.25	1.4	3.1	5.63	10.49	0	0	0	0	0	12.08	1.67	0	0	0.92
hsa-miR-6741-3p	6.43	25.15	40.24	45.07	62.95	0	0	0	0	0	0	0	0	9.58	0
hsa-miR-6741-5p	0	0	6.19	0	20.98	0	0	0	0	0	0	0	0	0	0
hsa-miR-6743-3p	0	0	0	0	0	0	0	0	0	0	12.08	0	0	0	0
hsa-miR-6743-5p	0	0	0	0	0	0	3.61	0	0	0	0	0	0	0	0
hsa-miR-6744-5p	0	0	0	5.63	0	0	0	0	0	0	0	0	0	0	0
hsa-miR-6746-3p	0	1.4	0	0	0	0	0	0	6.56	0	0	0	0	0	1.84
hsa-miR-6746-5p	0	0	0	5.63	0	0	0	0	0	0	0	0	0	0	0
hsa-miR-6747-3p	0	0	0	0	20.98	0	0	0	0	0	0	15.06	0	0	0
hsa-miR-6747-5p	0	0	0	0	10.49	0	0	0	0	0	0	0	0	0	0
hsa-miR-675-3p	0	0	0	0	0	0	0	0	0	3.93	0	0	0	0	0
hsa-miR-675-5p	0	0	3.1	0	0	0	0	0	0	0	0	0	0	0	0
hsa-miR-6750-5p	0	0	6.19	0	10.49	0	0	0	0	0	0	0	0	0	0
hsa-miR-6753-3p	0	0	0	11.27	0	0	0	0	0	0	0	0	0	0	0
hsa-miR-6753-5p	0	0	0	5.63	20.98	0	0	0	0	0	0	0	0	0	0
hsa-miR-6757-3p	0	0	0	0	0	0	0	0	0	0	0	0	6.83	0	0
hsa-miR-6757-5p	0	0	0	0	0	0	0	0	0	0	0	0	3.04	0	0.92
hsa-miR-676-3p	4.82	6.99	0	0	0	0	0	4.16	6.56	3.93	0	0	0	8.62	0
hsa-miR-676-5p	0	0	0	0	0	0	0	4.16	0	0	0	0	0	0	0
hsa-miR-6763-5p	0	0	0	5.63	10.49	0	0	0	0	0	0	0	0	0	0
hsa-miR-6764-5p	0	6.99	10.83	16.9	10.49	0	0	0	0	0	0	0	0	2.87	0
hsa-miR-6765-3p	0	0	0	0	0	0	0	0	0	0	0	0	0	0.96	0.92
hsa-miR-6765-5p	0	0	0	0	0	0	1.8	0	0	0	0	0	0	0	0
hsa-miR-6767-5p	0	0	0	0	31.47	0	0	0	0	0	0	0	0	0	0
hsa-miR-6769a-3p	0	0	0	0	0	0	0	6.24	3.28	0	0	0	1.52	0	0
hsa-miR-6770-3p	16.07	1.4	0	0	0	0	0	0	0	0	0	0	0	0.96	0
hsa-miR-6770-5p	0	19.56	0	0	31.47	0	0	0	0	0	0	0	0	2.87	0
hsa-miR-6772-5p	0	0	0	0	0	0	0	2.08	0	0	0	0	0	0	0
hsa-miR-6773-5p	0	0	0	22.54	10.49	0	21.64	4.16	6.56	0	0	0	12.91	6.71	0.92
hsa-miR-6774-3p	0	0	0	0	10.49	0	0	0	0	0	0	0	0	0	0
hsa-miR-6775-3p	6.43	6.99	0	5.63	31.47	0	0	0	0	0	0	0	0	0	0
hsa-miR-6775-5p	0	0	0	0	10.49	0	0	0	0	3.93	0	0	0	0	0
hsa-miR-6777-5p	0	0	0	0	0	0	0	0	6.56	0	0	0	0	0	0
hsa-miR-6780a-5p	0	1.4	0	0	0	0	0	0	0	0	0	0	0	0	0
hsa-miR-6781-5p	1.61	0	0	0	10.49	0	0	0	0	0	0	0	0	0	0
hsa-miR-6782-3p	0	0	0	11.27	0	0	0	0	0	0	0	0	0	0	0
hsa-miR-6783-3p	0	0	0	0	10.49	0	0	0	0	0	0	0	0	0	0
hsa-miR-6783-5p	8.03	0	10.83	33.8	41.97	0	0	0	0	0	0	0	0	0	3.68
hsa-miR-6784-3p	0	0	0	0	0	0	0	0	0	0	0	0	0	2.87	0
hsa-miR-6785-5p	0	0	0	0	0	0	0	0	0	0	0	0	0	0	3.68
hsa-miR-6786-3p	0	0	0	0	20.98	0	0	0	0	0	0	0	0	0	0
hsa-miR-6789-5p	0	0	0	5.63	0	23.8	0	0	3.28	0	0	0	4.56	0	0
hsa-miR-6791-3p	0	0	4.64	16.9	10.49	0	0	0	0	0	6.04	0	0	0	0
hsa-miR-6793-5p	0	0	0	0	10.49	0	0	0	0	0	0	0	0	0	0
hsa-miR-6797-5p	0	0	0	0	10.49	0	0	2.08	0	0	0	0	0	0	0
hsa-miR-6799-3p	0	0	0	11.27	0	0	0	0	0	0	0	0	3.04	0	0
hsa-miR-6799-5p	0	0	0	0	0	0	0	0	0	0	0	0	0	6.71	0
hsa-miR-6800-5p	0	0	0	0	20.98	0	0	0	0	0	0	0	0	0	0
hsa-miR-6802-3p	0	4.19	0	0	0	0	0	0	0	0	0	0	0	0	0
hsa-miR-6802-5p	0	0	0	5.63	0	0	0	0	0	0	0	0	0.76	0	0
hsa-miR-6803-3p	17.67	54.49	35.6	11.27	52.46	0	5.41	0	0	0	0	0	2.28	0	6.43
hsa-miR-6803-5p	0	0	0	0	0	0	0	0	6.56	0	0	0	0	0	0
hsa-miR-6804-3p	0	0	0	0	0	0	0	0	0	0	0	0	0	0.96	0
hsa-miR-6805-5p	0	0	0	0	10.49	0	0	0	0	0	0	3.35	0	2.87	0
hsa-miR-6808-3p	0	0	0	22.54	0	0	0	0	0	0	0	0	0	0	0
hsa-miR-6810-3p	0	0	0	0	20.98	0	0	0	0	0	6.04	0	0	0	0.92
hsa-miR-6810-5p	0	0	0	0	0	23.8	0	0	0	7.85	0	0	0	0	0
hsa-miR-6812-3p	0	0	0	5.63	0	0	0	4.16	0	0	0	0	0	0	0
hsa-miR-6813-3p	0	8.38	0	0	0	0	0	0	0	0	0	0	0	0	0
hsa-miR-6813-5p	0	0	0	5.63	0	0	0	0	0	0	6.04	0	0	0	3.68
hsa-miR-6815-5p	8.03	4.19	4.64	28.17	41.97	0	0	0	0	0	0	0	0	3.83	2.76
hsa-miR-6816-3p	0	0	0	0	0	0	0	0	13.13	0	0	0	0	6.71	0
hsa-miR-6818-5p	0	0	0	5.63	0	0	0	0	0	0	0	0	0	0	0
hsa-miR-6819-3p	0	15.37	0	0	0	0	0	0	0	0	0	0	0	0	0
hsa-miR-6820-5p	0	0	0	11.27	0	0	0	0	0	0	0	0	0	3.83	0
hsa-miR-6821-5p	0	0	0	0	0	0	0	0	0	3.93	6.04	0	0	0	0.92
hsa-miR-6824-5p	0	0	0	5.63	0	0	0	0	0	0	0	3.35	3.8	0	0
hsa-miR-6826-5p	0	0	0	0	0	0	0	0	0	0	0	0	0	0.96	0
hsa-miR-6827-5p	0	0	0	0	0	0	0	0	0	0	0	0	0	0	2.76
hsa-miR-6832-5p	0	0	0	0	31.47	0	0	0	0	0	0	0	0	0	0
hsa-miR-6837-3p	0	0	0	22.54	31.47	0	10.82	0	0	0	6.04	0	0	0	0
hsa-miR-6837-5p	0	8.38	0	11.27	0	0	0	0	0	19.63	18.13	0	0	0	0
hsa-miR-6838-5p	0	0	0	0	41.97	23.8	0	0	0	0	6.04	0	0	0	0
hsa-miR-6839-5p	0	0	0	0	0	23.8	0	0	0	0	0	0	0	0	0
hsa-miR-6842-3p	0	0	0	33.8	20.98	0	0	0	0	7.85	0	0	0	0	0
hsa-miR-6847-3p	0	0	0	0	0	0	0	0	0	0	0	0	0	0	1.84
hsa-miR-6847-5p	0	0	0	0	10.49	47.59	0	0	0	0	0	0	0	0	0
hsa-miR-6851-5p	0	0	0	0	0	0	0	0	0	0	0	0	0	0	1.84
hsa-miR-6852-5p	88.37	40.52	29.41	95.78	472.12	261.75	0	0	0	3.93	6.04	0	0	5.75	0
hsa-miR-6855-3p	0	0	0	0	10.49	0	0	0	0	0	0	0	0	0	0
hsa-miR-6855-5p	0	0	0	5.63	0	0	0	0	0	0	0	1.67	0	0	0
hsa-miR-6858-3p	0	0	0	0	0	0	0	2.08	0	0	0	0	0	0	0
hsa-miR-6858-5p	0	0	0	5.63	20.98	0	0	0	0	0	0	0	4.56	0	1.84
hsa-miR-6859-3p	0	0	0	11.27	20.98	0	0	0	0	0	0	0	0	0	0
hsa-miR-6859-5p	4.82	1.4	0	5.63	10.49	0	0	0	0	0	0	0	0	0	1.84
hsa-miR-6862-5p	11.25	1.4	4.64	0	10.49	0	0	0	0	0	0	0	0	0	0
hsa-miR-6865-5p	0	0	0	0	0	47.59	0	0	0	27.49	0	0	0	0	0.92
hsa-miR-6866-3p	0	0	0	0	0	0	0	0	0	0	12.08	0	0	0	0
hsa-miR-6869-5p	0	0	0	11.27	0	0	0	0	0	0	0	0	0	0.96	0
hsa-miR-6873-5p	0	0	0	5.63	0	0	0	0	0	0	0	0	0	0	3.68
hsa-miR-6875-5p	0	0	0	0	0	0	0	0	0	0	0	6.69	0	0	1.84
hsa-miR-6876-3p	8.03	0	0	11.27	0	0	0	0	0	0	0	0	0	0	0
hsa-miR-6876-5p	0	0	0	0	0	0	0	0	0	0	0	1.67	0	0	0
hsa-miR-6877-5p	0	0	0	16.9	20.98	0	0	0	0	0	0	0	0	0	0
hsa-miR-6879-5p	0	0	0	5.63	0	0	0	0	0	0	0	0	0	0	0
hsa-miR-6880-5p	0	0	0	0	0	0	0	0	0	0	6.04	0	0	0	0
hsa-miR-6881-3p	0	8.38	6.19	0	0	0	0	0	0	0	0	0	2.28	3.83	0
hsa-miR-6881-5p	0	11.18	0	0	0	0	0	0	0	0	0	0	0	0	0
hsa-miR-6882-5p	0	12.58	4.64	33.8	104.91	0	0	0	0	0	0	1.67	3.8	0	1.84
hsa-miR-6884-3p	0	0	0	33.8	0	0	0	0	0	0	0	0	0	0	0
hsa-miR-6884-5p	0	0	0	0	20.98	0	0	0	0	0	0	0	0	0	0
hsa-miR-6885-5p	22.49	0	3.1	0	0	0	0	0	0	0	0	0	0	0	3.68
hsa-miR-6886-5p	0	0	0	0	0	0	0	0	0	0	0	0	0	0	4.59
hsa-miR-6889-5p	0	0	0	5.63	0	0	0	0	0	0	0	0	3.8	0	0
hsa-miR-6891-5p	0	0	3.1	5.63	0	0	0	0	0	0	6.04	0	0	0	0
hsa-miR-6892-5p	0	0	3.1	0	0	0	0	0	0	0	0	0	0	0.96	2.76
hsa-miR-6894-5p	0	0	0	0	31.47	0	0	0	0	0	6.04	0	0	0	0
hsa-miR-7-1-3p	428.97	338.13	326.57	2022.62	3053.03	1213.57	16.23	31.2	13.13	200.25	453.16	246.02	47.84	54.61	39.52
hsa-miR-7-2-3p	0	0	0	0	0	0	0	0	0	0	0	0	0	0	0.92
hsa-miR-7-5p	43.38	30.74	20.12	405.65	807.85	95.18	0	8.32	22.97	3.93	48.34	3.35	16.7	24.91	13.78
hsa-miR-708-3p	8.03	11.18	1.55	0	0	0	0	16.64	0	0	0	0	18.98	19.16	36.76
hsa-miR-708-5p	0	16.77	0	0	0	0	0	49.93	32.82	11.78	0	0	205.77	289.33	275.7
hsa-miR-7106-5p	0	0	0	0	0	0	0	0	0	0	0	0	0	4.79	0
hsa-miR-7108-5p	1.61	0	0	0	0	0	0	0	3.28	15.71	0	0	0	0	0
hsa-miR-7110-3p	0	2.79	0	0	0	0	0	0	0	0	0	0	0	0	0
hsa-miR-7111-5p	0	0	0	5.63	0	0	0	0	0	0	0	0	0	0	0
hsa-miR-7112-3p	0	0	0	0	10.49	0	0	0	0	0	0	0	0	0	0
hsa-miR-7113-5p	0	4.19	0	0	20.98	0	0	0	0	0	0	0	0	0	0
hsa-miR-7114-3p	0	0	0	0	0	0	0	0	0	0	0	0	0	0	2.76
hsa-miR-7151-3p	0	0	0	0	10.49	0	0	0	0	0	0	0	0	0	0
hsa-miR-744-3p	0	0	0	28.17	10.49	0	0	0	0	0	0	0	0	0	0.92
hsa-miR-744-5p	645.87	625.96	459.68	3166.33	7270.61	2427.14	23.45	4.16	45.95	168.84	290.02	363.18	211.85	175.32	170.93
hsa-miR-758-3p	0	0	0	0	0	0	0	0	0	0	0	0	3.04	2.87	2.76
hsa-miR-758-5p	0	1.4	0	0	0	0	0	0	0	0	0	0	5.32	2.87	6.43
hsa-miR-760	0	16.77	6.19	11.27	125.9	23.8	1.8	0	13.13	7.85	0	0	8.35	5.75	1.84
hsa-miR-762	0	0	6.19	0	0	0	0	0	0	0	6.04	0	0.76	0	0.92
hsa-miR-765	0	0	0	0	20.98	0	0	0	0	3.93	0	0	0	0	0
hsa-miR-766-3p	472.35	279.45	340.5	461.99	1080.62	380.73	21.64	0	29.54	31.41	60.42	1.67	4.56	0	11.95
hsa-miR-766-5p	12.85	22.36	7.74	16.9	146.88	71.39	0	0	0	0	0	15.06	0	2.87	0
hsa-miR-767-3p	0	0	0	0	0	0	0	6.24	0	0	0	0	0	0	0
hsa-miR-767-5p	0	0	0	0	0	0	0	0	3.28	0	0	0	0	0	0
hsa-miR-769-3p	0	0	0	0	0	23.8	0	0	0	0	18.13	3.35	0	3.83	0
hsa-miR-769-5p	20.89	15.37	10.83	349.31	346.22	237.95	3.61	31.2	16.41	11.78	54.38	66.95	37.97	34.49	39.52
hsa-miR-770-5p	0	0	0	0	31.47	0	0	0	0	0	0	0	2.28	8.62	8.27
hsa-miR-7704	59.45	51.7	63.46	3583.25	2874.67	2189.18	16.23	8.32	95.17	98.16	175.22	6.69	3618.12	3216.2	2312.16
hsa-miR-7705	0	5.59	1.55	56.34	10.49	23.8	0	0	0	0	0	1.67	0	1.92	0.92
hsa-miR-7706	8.03	13.97	9.29	107.05	115.41	0	0	0	0	7.85	0	10.04	14.43	15.33	15.62
hsa-miR-7845-5p	0	0	0	0	0	0	0	0	0	0	0	1.67	0	4.79	0
hsa-miR-7847-3p	22.49	8.38	13.93	112.68	178.36	47.59	9.02	27.04	9.85	31.41	314.19	33.47	1.52	4.79	6.43
hsa-miR-7848-3p	0	0	0	0	10.49	0	0	0	0	0	0	0	0	0	0
hsa-miR-7849-3p	0	16.77	0	11.27	20.98	0	0	0	0	0	0	0	0	0	0
hsa-miR-7850-5p	0	0	0	39.44	0	71.39	0	0	0	0	0	8.37	0	0	0
hsa-miR-7851-3p	0	0	0	67.61	10.49	0	0	0	0	0	0	0	0	0	0
hsa-miR-7854-3p	0	0	0	0	20.98	0	0	0	0	0	0	0	4.56	0	1.84
hsa-miR-7855-5p	0	12.58	1.55	5.63	10.49	23.8	0	0	0	0	0	0	0	0	0
hsa-miR-7974	0	0	0	0	0	0	0	0	3.28	0	0	0	0	0	0
hsa-miR-7975	6.43	0	0	28.17	10.49	0	28.86	4.16	9.85	0	0	8.37	0	0.96	1.84
hsa-miR-7976	27.31	26.55	13.93	174.66	230.81	71.39	0	0	0	11.78	0	0	0	0	0
hsa-miR-7977	9.64	6.99	1.55	107.05	262.29	23.8	1.8	12.48	72.2	7.85	0	1.67	29.61	63.23	54.22
hsa-miR-802	0	0	0	0	10.49	0	0	0	0	0	0	0	0	0	0
hsa-miR-8058	0	0	3.1	0	0	0	0	0	0	0	0	0	0	0	0
hsa-miR-8061	0	0	0	0	0	0	0	0	0	11.78	0	0	0	0	0
hsa-miR-8068	0	0	0	5.63	0	0	0	0	0	0	0	0	0	0	0
hsa-miR-8069	0	0	0	152.12	62.95	71.39	0	0	0	0	0	0	0	0	0
hsa-miR-8075	0	0	0	0	0	0	0	0	0	11.78	0	0	0	0	0
hsa-miR-8077	0	0	0	0	0	0	1.8	0	6.56	0	0	0	0	0	0
hsa-miR-8085	0	0	0	0	0	0	0	0	0	3.93	0	0	0	0	0
hsa-miR-8485	0	0	0	0	0	0	0	4.16	0	0	36.25	1.67	0	0	0
hsa-miR-873-3p	0	1.4	6.19	16.9	0	214.16	1.8	0	0	0	12.08	23.43	0	4.79	2.76
hsa-miR-873-5p	22.49	0	4.64	140.85	31.47	142.77	0	4.16	0	0	60.42	48.54	12.15	3.83	0
hsa-miR-874-3p	49.81	79.64	78.94	687.35	1374.39	404.52	97.39	222.59	249.42	51.04	96.67	51.88	612.76	478.07	475.11
hsa-miR-874-5p	4.82	0	7.74	16.9	41.97	0	10.82	0	19.69	0	0	0	53.91	26.83	28.49
hsa-miR-876-3p	0	0	0	0	0	0	0	0	0	0	0	1.67	0	0	0
hsa-miR-877-3p	0	0	7.74	0	0	0	0	0	0	0	0	0	0	0	0
hsa-miR-877-5p	114.07	41.92	41.79	157.75	262.29	95.18	0	0	0	23.56	54.38	8.37	43.28	34.49	22.97
hsa-miR-885-3p	0	2.79	0	0	20.98	0	0	0	0	0	0	0	0	0	0
hsa-miR-885-5p	24.1	48.9	26.31	22.54	367.2	23.8	18.04	29.12	13.13	15.71	0	0	0	0	0
hsa-miR-887-3p	9.64	15.37	9.29	45.07	94.42	23.8	0	0	0	3.93	0	0	254.37	292.21	195.74
hsa-miR-887-5p	0	0	0	0	0	0	0	0	0	0	0	0	0	0	1.84
hsa-miR-888-5p	0	0	0	0	0	0	0	0	0	0	0	0	5.32	0	0
hsa-miR-889-3p	122.1	99.2	46.43	45.07	629.49	23.8	7.21	0	3.28	3.93	0	0	13.67	76.64	98.33
hsa-miR-891a-5p	0	0	0	0	0	0	0	0	0	0	0	0	0	2.87	0
hsa-miR-9-3p	8.03	9.78	1.55	84.51	83.93	23.8	651.07	1021.44	521.81	19.63	42.29	5.02	0	1.92	7.35
hsa-miR-9-5p	69.09	25.15	26.31	501.43	2287.15	23.8	1480.68	2831.32	2376.03	23.56	36.25	15.06	178.44	139.88	126.82
hsa-miR-92a-1-5p	14.46	9.78	3.1	140.85	188.85	166.57	0	0	22.97	102.09	30.21	18.41	3.04	14.37	21.14
hsa-miR-92a-3p	133772	111592	84264	525003	878915	292375	1388.7	1680.9	4118.66	49760.3	54197.6	32567.2	9136.79	9574.82	9520.68
hsa-miR-92b-3p	591.24	551.91	342.05	1966.28	2853.69	1070.8	371.52	715.63	492.27	1582.37	277.94	187.45	1010.64	966.68	833.52
hsa-miR-92b-5p	19.28	0	0	22.54	31.47	47.59	0	29.12	0	31.41	6.04	0	6.83	41.2	23.89
hsa-miR-93-3p	114.07	141.12	78.94	1132.44	1468.81	809.05	5.41	0	36.1	133.5	247.73	43.51	116.17	78.56	59.73
hsa-miR-93-5p	40802.3	34781.5	19831.3	313726	390137	145366	418.41	307.89	1722.95	7244.36	31406.8	20957.2	6221.8	6461.14	5865.88
hsa-miR-933	0	0	0	0	0	0	0	0	0	0	0	5.02	0	0	0
hsa-miR-934	0	0	0	5.63	0	0	0	0	0	0	0	0	3.8	0	3.68
hsa-miR-935	0	0	0	16.9	20.98	0	0	0	0	0	0	0	35.69	20.12	15.62
hsa-miR-937-3p	0	0	0	16.9	0	0	0	0	9.85	0	0	0	0	0	6.43
hsa-miR-939-5p	0	0	0	0	31.47	0	0	0	0	0	0	0	0	0	0
hsa-miR-940	1.61	12.58	4.64	28.17	31.47	0	0	0	0	0	0	0	8.35	3.83	0
hsa-miR-941	104.43	100.6	72.74	1949.38	1080.62	809.05	36.07	18.72	6.56	74.6	622.34	547.28	97.19	70.9	112.12
hsa-miR-942-3p	9.64	5.59	4.64	39.44	31.47	0	0	0	0	0	18.13	11.72	0	0	0
hsa-miR-942-5p	14.46	16.77	20.12	123.95	188.85	71.39	0	0	0	3.93	24.17	23.43	0	0	0
hsa-miR-943	0	0	0	5.63	0	0	0	0	0	0	0	0	0	0	0
hsa-miR-944	0	0	0	0	0	0	0	0	42.66	0	0	1.67	0	0	2.76
hsa-miR-95-3p	142.99	79.64	58.81	433.82	493.1	261.75	25.25	60.33	85.33	74.6	0	3.35	12.15	5.75	11.03
hsa-miR-95-5p	0	0	0	11.27	0	23.8	0	4.16	0	0	0	0	2.28	0	0
hsa-miR-96-5p	213.68	261.28	207.4	1690.21	2182.23	1522.91	0	2.08	22.97	0	30.21	1.67	46.32	51.74	50.54
hsa-miR-98-3p	3.21	5.59	1.55	16.9	62.95	0	0	0	3.28	11.78	12.08	11.72	6.83	7.66	7.35
hsa-miR-98-5p	3033.34	3438.6	1629.78	10501.9	19409.3	5544.34	185.76	118.58	397.1	852.05	1027.16	343.09	2073.68	2296.46	2236.81
hsa-miR-9901	0	0	0	22.54	94.42	0	0	0	0	0	0	0	87.32	67.06	120.39
hsa-miR-9902	0	1.4	0	0	0	0	0	0	0	0	30.21	0	0	0	0
hsa-miR-9903	0	0	1.55	0	0	0	0	0	0	0	0	0	0	0	0
hsa-miR-9985	12.85	5.59	6.19	45.07	136.39	47.59	5.41	2.08	3.28	11.78	18.13	1.67	1.52	5.75	8.27
hsa-miR-99a-3p	16.07	11.18	6.19	33.8	94.42	23.8	1.8	4.16	32.82	0	0	0	49.36	91.02	64.33
hsa-miR-99a-5p	13756.1	10715.4	8142.7	17048.6	49477.9	13158.9	6180.64	7946.83	8736.16	2882.04	676.71	697.91	15761.8	17376.3	17264
hsa-miR-99b-3p	133.35	15.37	26.31	90.14	314.74	166.57	10.82	22.88	26.25	129.57	90.63	46.86	256.65	269.21	272.02
hsa-miR-99b-5p	231.36	252.9	199.66	997.23	2444.52	1047	131.66	180.99	154.24	1213.28	229.6	71.97	1158.71	1268.47	1164.35
